# Supplementary material for: Poly[(μ3-nicotinato-κ3 O:O′:N)(μ2-nicotinato-κ3 O,O′:N)iron(II)]
Source: Acta Crystallogr Sect E Struct Rep Online. 2008 Apr 26;64(Pt 5):m728. doi: 10.1107/S1600536808011045 (PMC2961197; doi:10.1107/S1600536808011045)
Supplement: Supplementary file 1 [file e-64-0m728-sup1.cif]

##############################################################################
###                                                                        ###
###        Electronic paper (Acta Crystallographica Section E)             ###
###                                                                        ###
##############################################################################
#                                                                            #
# This CIF contains the data in a paper accepted for publication in Acta     #
# Crystallographica Section E. It conforms to the requirements of Notes      #
# for Authors for Section E, and has been peer reviewed under the auspices   #
# of the IUCr Commission on Journals.                                        #
#                                                                            #
# Full details of the Crystallographic Information File format               #
# are given in the paper "The Crystallographic Information File (CIF):       #
# a New Standard Archive File for Crystallography" by S. R. Hall, F. H.      #
# Allen and I. D. Brown [Acta Cryst. (1991), A47, 655-685].                  #
#                                                                            #
# The current version of the core CIF dictionary is obtainable from          #
# ftp://ftp.iucr.org/pub/cif_core.dic. The current version number is 2.4.    #
#                                                                            #
# Software is freely available for graphical display of the structure(s) in  #
# this CIF.  For information consult the CIF home page http://www.iucr.org/  #
# cif/home.html                                                              #
#                                                                            #
# This file may be used for bona fide research purposes within the           #
# scientific community so long as proper attribution is given to the journal # 
# article from which it was obtained.                                        #
#                                                                            #
##############################################################################
                                             
data_global
_audit_creation_method     SHELXL-97
_journal_date_recd_electronic     2008-03-19
_journal_date_accepted     2008-04-20
_journal_name_full     'Acta Crystallographica, Section E'
_journal_year     2008
_journal_volume     64
_journal_issue      5
_journal_page_first     m728
_journal_page_last     m728
_journal_paper_category     QM
_journal_coeditor_code     XU2410
_publ_contact_author
;
     Dr. Seik Weng Ng
     Department of Chemistry
     University of Malaya
     50603 Kuala Lumpur
     Malaysia
;
_publ_contact_author_email     seikweng@um.edu.my
_publ_contact_author_fax     '03 7967 4193'
_publ_contact_author_phone     '03 7967 6778'
_publ_section_title
;\
Poly[(\m~3~-nicotinato-\k^3^<i>O</i>:<i>O</i>':<i>N</i>)(\m~2~-nicotinato-\
\k^3^<i>O</i>,<i>O</i>':<i>N</i>)iron(II)]
;
loop_
    _publ_author_name
    _publ_author_address
    'Ng, Seik Weng'
;
     Department of Chemistry
     University of Malaya
     50603 Kuala Lumpur
     Malaysia
;
data_I
_audit_creation_method     SHELXL-97
_chemical_name_systematic
;
Poly[(\m~3~-nicotinato-\k^3^<i>O</i>:<i>O</i>':<i>N</i>)(\m~2~-nicotinato-
\k^3^<i>O</i>,<i>O</i>':<i>N</i>)iron(II)]
;
_chemical_name_common     ?
_chemical_formula_moiety     'C12 H8 Fe N2 O4'
_chemical_formula_sum     'C12 H8 Fe N2 O4'
_chemical_formula_iupac     '[Fe (C6 H4 N O2)2]'
_chemical_formula_weight     300.05
_chemical_melting_point     ?
_symmetry_cell_setting     monoclinic
_symmetry_space_group_name_H-M     'P 21/n'
_symmetry_space_group_name_Hall     '-P 2yn'
loop_
    _symmetry_equiv_pos_as_xyz
    'x, y, z'
    '-x+1/2, y+1/2, -z+1/2'
    '-x, -y, -z'
    'x-1/2, -y-1/2, z-1/2'
_cell_length_a     10.8771(7)
_cell_length_b     9.6066(6)
_cell_length_c     12.7284(8)
_cell_angle_alpha     90.00
_cell_angle_beta     111.6190(10)
_cell_angle_gamma     90.00
_cell_volume     1236.50(10)
_cell_formula_units_Z     4
_cell_measurement_reflns_used     6064
_cell_measurement_theta_min     2.1
_cell_measurement_theta_max     27.5
_cell_measurement_temperature     295(2)
_exptl_crystal_description     Block
_exptl_crystal_colour     Yellow
_exptl_crystal_size_max     0.41
_exptl_crystal_size_mid     0.34
_exptl_crystal_size_min     0.25
_exptl_crystal_density_diffrn     1.612
_exptl_crystal_density_meas     ?
_exptl_crystal_density_method     'not measured'
_exptl_crystal_F_000     608
_exptl_absorpt_coefficient_mu     1.230
_exptl_absorpt_correction_type     multi-scan
_exptl_absorpt_process_details     '(SADABS; Sheldrick, 1996)'
_exptl_absorpt_correction_T_min     0.564
_exptl_absorpt_correction_T_max     0.749
_diffrn_ambient_temperature     295(2)
_diffrn_radiation_type     MoK\a
_diffrn_radiation_wavelength     0.71073
_diffrn_radiation_source     'fine-focus sealed tube'
_diffrn_radiation_monochromator     graphite
_diffrn_measurement_device_type     'Bruker APEX'
_diffrn_measurement_method     '\f and \w'
_diffrn_detector_area_resol_mean     ?
_diffrn_reflns_number     7255
_diffrn_reflns_av_R_equivalents     0.0180
_diffrn_reflns_av_sigmaI/netI     0.0232
_diffrn_reflns_theta_min     2.11
_diffrn_reflns_theta_max     27.50
_diffrn_reflns_theta_full     27.50
_diffrn_measured_fraction_theta_max     0.970
_diffrn_measured_fraction_theta_full     0.970
_diffrn_reflns_limit_h_min     -14
_diffrn_reflns_limit_h_max     14
_diffrn_reflns_limit_k_min     -10
_diffrn_reflns_limit_k_max     12
_diffrn_reflns_limit_l_min     -13
_diffrn_reflns_limit_l_max     16
_diffrn_standards_number     0
_diffrn_standards_interval_count     0
_diffrn_standards_interval_time     0
_diffrn_standards_decay_%     0
_reflns_number_total     2762
_reflns_number_gt     2428
_reflns_threshold_expression     I>2\s(I)
_refine_ls_structure_factor_coef     Fsqd
_refine_ls_matrix_type     full
_refine_ls_R_factor_all     0.032
_refine_ls_R_factor_gt     0.028
_refine_ls_wR_factor_gt     0.075
_refine_ls_wR_factor_ref     0.078
_refine_ls_goodness_of_fit_ref     1.016
_refine_ls_restrained_S_all     1.016
_refine_ls_number_reflns     2762
_refine_ls_number_parameters     172
_refine_ls_number_restraints     0
_refine_ls_hydrogen_treatment     constr
_refine_ls_weighting_scheme     calc
_refine_ls_weighting_details
         'calc w=1/[\s^2^(Fo^2^)+(0.0475P)^2^+0.2265P] where P=(Fo^2^+2Fc^2^)/3'
_atom_sites_solution_hydrogens     geom
_atom_sites_solution_primary     direct
_atom_sites_solution_secondary     difmap
_refine_ls_shift/su_max     0.001
_refine_ls_shift/su_mean     0.000
_refine_diff_density_max     0.237
_refine_diff_density_min     -0.274
_refine_ls_extinction_method     none
_refine_ls_extinction_coef     ?
loop_
    _atom_type_symbol
    _atom_type_description
    _atom_type_scat_dispersion_real
    _atom_type_scat_dispersion_imag
    _atom_type_scat_source
    'C' 'C' 0.0033 0.0016
                         'International Tables Vol C Tables 4.2.6.8 and 6.1.1.4'
    'H' 'H' 0.0000 0.0000
                         'International Tables Vol C Tables 4.2.6.8 and 6.1.1.4'
    'N' 'N' 0.0061 0.0033
                         'International Tables Vol C Tables 4.2.6.8 and 6.1.1.4'
    'O' 'O' 0.0106 0.0060
                         'International Tables Vol C Tables 4.2.6.8 and 6.1.1.4'
    'Fe' 'Fe' 0.3463 0.8444
                         'International Tables Vol C Tables 4.2.6.8 and 6.1.1.4'
_computing_data_collection     'SMART (Bruker, 2004)'
_computing_cell_refinement     'SAINT (Bruker, 2004)'
_computing_data_reduction     'SAINT (Bruker, 2004)'
_computing_structure_solution     'SHELXS97 (Sheldrick, 2008)'
_computing_structure_refinement     'SHELXL97 (Sheldrick, 2008)'
_computing_molecular_graphics
              'X-SEED (Barbour, 2001) and OLEX (Dolomanov <i>et al.</i>,  2003)'
_computing_publication_material     'publCIF (Westrip, 2008)'
loop_
    _atom_site_type_symbol
    _atom_site_label
    _atom_site_fract_x
    _atom_site_fract_y
    _atom_site_fract_z
    _atom_site_U_iso_or_equiv
    _atom_site_adp_type
    _atom_site_calc_flag
    _atom_site_refinement_flags
    _atom_site_occupancy
    _atom_site_disorder_assembly
    _atom_site_disorder_group
    Fe Fe1 0.40603(2) 0.37707(2) 0.580119(18) 0.02707(10) Uani d . 1 . .
    O O1 0.28044(15) 0.19952(16) 0.64714(12) 0.0540(4) Uani d . 1 . .
    O O2 0.43525(13) 0.34442(14) 0.74858(11) 0.0398(3) Uani d . 1 . .
    O O3 0.32118(11) 0.33429(14) 0.41409(10) 0.0345(3) Uani d . 1 . .
    O O4 0.45693(13) 0.46511(14) 0.36328(12) 0.0477(3) Uani d . 1 . .
    N N1 0.25364(13) 0.02956(15) 0.94060(12) 0.0335(3) Uani d . 1 . .
    N N2 0.06748(13) 0.27149(15) 0.09200(12) 0.0335(3) Uani d . 1 . .
    C C1 0.35420(18) 0.24585(18) 0.73955(15) 0.0371(4) Uani d . 1 . .
    C C2 0.35386(17) 0.18565(18) 0.84835(14) 0.0336(4) Uani d . 1 . .
    C C3 0.25803(17) 0.09027(18) 0.84724(15) 0.0344(4) Uani d . 1 . .
    H H3 0.1932 0.0671 0.7780 0.041 Uiso calc R 1 . .
    C C4 0.34759(18) 0.0657(2) 1.03903(15) 0.0396(4) Uani d . 1 . .
    H H4 0.3462 0.0246 1.1047 0.048 Uiso calc R 1 . .
    C C5 0.4460(2) 0.1601(2) 1.04838(16) 0.0450(5) Uani d . 1 . .
    H H5 0.5090 0.1824 1.1187 0.054 Uiso calc R 1 . .
    C C6 0.44980(18) 0.2211(2) 0.95150(16) 0.0415(4) Uani d . 1 . .
    H H6 0.5156 0.2849 0.9554 0.050 Uiso calc R 1 . .
    C C7 0.35595(15) 0.39427(16) 0.34127(14) 0.0283(3) Uani d . 1 . .
    C C8 0.26579(15) 0.37708(15) 0.22048(14) 0.0281(3) Uani d . 1 . .
    C C9 0.15745(16) 0.29047(17) 0.19585(13) 0.0314(3) Uani d . 1 . .
    H H9 0.1464 0.2424 0.2552 0.038 Uiso calc R 1 . .
    C C10 0.08654(19) 0.3417(2) 0.00799(15) 0.0400(4) Uani d . 1 . .
    H H10 0.0251 0.3306 -0.0651 0.048 Uiso calc R 1 . .
    C C11 0.19213(19) 0.4291(2) 0.02432(15) 0.0432(4) Uani d . 1 . .
    H H11 0.2013 0.4753 -0.0366 0.052 Uiso calc R 1 . .
    C C12 0.28458(18) 0.44749(18) 0.13239(15) 0.0368(4) Uani d . 1 . .
    H H12 0.3572 0.5054 0.1456 0.044 Uiso calc R 1 . .
loop_
    _atom_site_aniso_label
    _atom_site_aniso_U_11
    _atom_site_aniso_U_22
    _atom_site_aniso_U_33
    _atom_site_aniso_U_12
    _atom_site_aniso_U_13
    _atom_site_aniso_U_23
    Fe1 0.02436(14) 0.03310(15) 0.01968(14) -0.00138(8) 0.00333(10) -0.00096(8)
    O1 0.0695(10) 0.0593(9) 0.0300(7) -0.0046(8) 0.0145(7) 0.0019(6)
    O2 0.0405(7) 0.0448(7) 0.0379(7) 0.0017(6) 0.0188(6) 0.0113(5)
    O3 0.0304(6) 0.0479(7) 0.0207(6) -0.0014(5) 0.0042(5) -0.0011(5)
    O4 0.0393(7) 0.0507(8) 0.0417(8) -0.0193(6) 0.0014(6) -0.0023(6)
    N1 0.0301(7) 0.0397(8) 0.0282(7) -0.0009(6) 0.0080(6) 0.0040(6)
    N2 0.0311(7) 0.0408(8) 0.0225(7) -0.0059(6) 0.0027(6) 0.0003(6)
    C1 0.0419(9) 0.0396(9) 0.0332(9) 0.0092(8) 0.0176(8) 0.0055(7)
    C2 0.0358(9) 0.0359(9) 0.0311(9) 0.0018(7) 0.0146(7) 0.0027(7)
    C3 0.0331(8) 0.0396(9) 0.0267(8) 0.0007(7) 0.0065(7) 0.0021(7)
    C4 0.0389(9) 0.0504(11) 0.0267(9) -0.0055(8) 0.0089(7) 0.0053(8)
    C5 0.0426(10) 0.0566(12) 0.0285(9) -0.0122(9) 0.0045(8) 0.0005(8)
    C6 0.0403(9) 0.0462(10) 0.0368(10) -0.0110(8) 0.0127(8) 0.0018(8)
    C7 0.0255(8) 0.0286(8) 0.0262(8) 0.0026(6) 0.0044(6) -0.0032(6)
    C8 0.0270(8) 0.0311(8) 0.0240(8) -0.0006(6) 0.0066(6) -0.0023(6)
    C9 0.0305(8) 0.0383(9) 0.0224(8) -0.0044(7) 0.0061(6) 0.0015(6)
    C10 0.0433(10) 0.0458(10) 0.0222(8) -0.0046(8) 0.0017(7) 0.0014(7)
    C11 0.0519(11) 0.0481(10) 0.0274(9) -0.0099(9) 0.0121(8) 0.0059(8)
    C12 0.0378(9) 0.0398(9) 0.0313(9) -0.0093(7) 0.0109(7) 0.0003(7)
loop_
    _geom_bond_atom_site_label_1
    _geom_bond_atom_site_label_2
    _geom_bond_site_symmetry_2
    _geom_bond_distance
    _geom_bond_publ_flag
    Fe1 O1 . 2.522(2) yes
    Fe1 O2 . 2.0720(10)
                      yes
    Fe1 O3 . 2.0120(10)
                      yes
    Fe1 O4 3_666 2.0610(10)
                          yes
    Fe1 N1 2_556 2.2120(10)
                          yes
    Fe1 N2 4_666 2.2240(10)
                          yes
    O1 C1 . 1.237(2) ?
    O2 C1 . 1.270(2) ?
    O3 C7 . 1.262(2) ?
    O4 C7 . 1.233(2) ?
    O4 Fe1 3_666 2.0611(12) ?
    N1 C4 . 1.338(2) ?
    N1 C3 . 1.340(2) ?
    N1 Fe1 2_546 2.2124(14) ?
    N2 C9 . 1.336(2) ?
    N2 C10 . 1.343(2) ?
    N2 Fe1 4_565 2.2243(14) ?
    C1 C2 . 1.502(2) ?
    C2 C3 . 1.384(2) ?
    C2 C6 . 1.385(3) ?
    C3 H3 . 0.9300 ?
    C4 C5 . 1.375(3) ?
    C4 H4 . 0.9300 ?
    C5 C6 . 1.379(3) ?
    C5 H5 . 0.9300 ?
    C6 H6 . 0.9300 ?
    C7 C8 . 1.497(2) ?
    C8 C9 . 1.381(2) ?
    C8 C12 . 1.388(2) ?
    C9 H9 . 0.9300 ?
    C10 C11 . 1.375(3) ?
    C10 H10 . 0.9300 ?
    C11 C12 . 1.384(2) ?
    C11 H11 . 0.9300 ?
    C12 H12 . 0.9300 ?
loop_
    _geom_angle_atom_site_label_1
    _geom_angle_atom_site_label_2
    _geom_angle_atom_site_label_3
    _geom_angle_site_symmetry_1
    _geom_angle_site_symmetry_3
    _geom_angle
    _geom_angle_publ_flag
    O1 Fe1 O2 . . 56.18(5) yes
    O1 Fe1 O3 . . 96.95(5) yes
    O1 Fe1 O4 . 3_666 142.30(5) yes
    O1 Fe1 N1 . 2_556 89.36(5) yes
    O1 Fe1 N2 . 4_666 93.18(5) yes
    O2 Fe1 O3 . . 153.10(6) yes
    O2 Fe1 O4 . 3_666 86.23(5) yes
    O2 Fe1 N1 . 2_556 92.17(5) yes
    O2 Fe1 N2 . 4_666 90.93(5) yes
    O3 Fe1 O4 . 3_666 120.67(6) yes
    O3 Fe1 N1 . 2_556 88.50(5) yes
    O3 Fe1 N2 . 4_666 89.17(5) yes
    O4 Fe1 N1 3_666 2_556 89.39(6) yes
    O4 Fe1 N2 3_666 4_666 89.83(6) yes
    N1 Fe1 N2 2_556 4_666 176.74(5) yes
    C1 O1 Fe1 . . 80.56(11) ?
    C1 O2 Fe1 . . 100.52(11) ?
    C7 O3 Fe1 . . 122.17(11) ?
    C7 O4 Fe1 . 3_666 162.57(13) ?
    C4 N1 C3 . . 116.93(15) ?
    C4 N1 Fe1 . 2_546 125.34(12) ?
    C3 N1 Fe1 . 2_546 117.73(11) ?
    C9 N2 C10 . . 116.58(14) ?
    C9 N2 Fe1 . 4_565 115.27(11) ?
    C10 N2 Fe1 . 4_565 128.13(12) ?
    O1 C1 O2 . . 122.67(17) ?
    O1 C1 C2 . . 121.14(17) ?
    O2 C1 C2 . . 116.18(16) ?
    C3 C2 C6 . . 118.28(16) ?
    C3 C2 C1 . . 120.21(16) ?
    C6 C2 C1 . . 121.49(16) ?
    N1 C3 C2 . . 123.49(16) ?
    N1 C3 H3 . . 118.3 ?
    C2 C3 H3 . . 118.3 ?
    N1 C4 C5 . . 123.64(17) ?
    N1 C4 H4 . . 118.2 ?
    C5 C4 H4 . . 118.2 ?
    C4 C5 C6 . . 118.78(18) ?
    C4 C5 H5 . . 120.6 ?
    C6 C5 H5 . . 120.6 ?
    C5 C6 C2 . . 118.87(17) ?
    C5 C6 H6 . . 120.6 ?
    C2 C6 H6 . . 120.6 ?
    O4 C7 O3 . . 124.60(16) ?
    O4 C7 C8 . . 119.06(15) ?
    O3 C7 C8 . . 116.33(14) ?
    C9 C8 C12 . . 118.53(15) ?
    C9 C8 C7 . . 118.75(15) ?
    C12 C8 C7 . . 122.70(15) ?
    N2 C9 C8 . . 124.03(15) ?
    N2 C9 H9 . . 118.0 ?
    C8 C9 H9 . . 118.0 ?
    N2 C10 C11 . . 123.46(16) ?
    N2 C10 H10 . . 118.3 ?
    C11 C10 H10 . . 118.3 ?
    C10 C11 C12 . . 119.27(17) ?
    C10 C11 H11 . . 120.4 ?
    C12 C11 H11 . . 120.4 ?
    C11 C12 C8 . . 118.12(16) ?
    C11 C12 H12 . . 120.9 ?
    C8 C12 H12 . . 120.9 ?
loop_
    _geom_torsion_atom_site_label_1
    _geom_torsion_atom_site_label_2
    _geom_torsion_atom_site_label_3
    _geom_torsion_atom_site_label_4
    _geom_torsion_site_symmetry_1
    _geom_torsion_site_symmetry_2
    _geom_torsion_site_symmetry_3
    _geom_torsion_site_symmetry_4
    _geom_torsion
    _geom_torsion_publ_flag
    O3 Fe1 O1 C1 . . . . 177.00(11) ?
    O4 Fe1 O1 C1 3_666 . . . -6.40(16) ?
    O2 Fe1 O1 C1 . . . . -1.54(10) ?
    N1 Fe1 O1 C1 2_556 . . . -94.59(11) ?
    N2 Fe1 O1 C1 4_666 . . . 87.45(11) ?
    O3 Fe1 O2 C1 . . . . -1.69(18) ?
    O4 Fe1 O2 C1 3_666 . . . 178.53(11) ?
    N1 Fe1 O2 C1 2_556 . . . 89.28(11) ?
    N2 Fe1 O2 C1 4_666 . . . -91.70(11) ?
    O1 Fe1 O2 C1 . . . . 1.51(10) ?
    O4 Fe1 O3 C7 3_666 . . . 5.56(14) ?
    O2 Fe1 O3 C7 . . . . -174.18(11) ?
    N1 Fe1 O3 C7 2_556 . . . 93.97(13) ?
    N2 Fe1 O3 C7 4_666 . . . -83.75(13) ?
    O1 Fe1 O3 C7 . . . . -176.85(12) ?
    Fe1 O1 C1 O2 . . . . 2.49(16) ?
    Fe1 O1 C1 C2 . . . . -176.46(16) ?
    Fe1 O2 C1 O1 . . . . -3.0(2) ?
    Fe1 O2 C1 C2 . . . . 175.95(12) ?
    O1 C1 C2 C3 . . . . -9.1(3) ?
    O2 C1 C2 C3 . . . . 171.91(16) ?
    O1 C1 C2 C6 . . . . 169.55(18) ?
    O2 C1 C2 C6 . . . . -9.5(2) ?
    C4 N1 C3 C2 . . . . 0.4(3) ?
    Fe1 N1 C3 C2 2_546 . . . -178.97(13) ?
    C6 C2 C3 N1 . . . . -0.5(3) ?
    C1 C2 C3 N1 . . . . 178.18(15) ?
    C3 N1 C4 C5 . . . . 0.0(3) ?
    Fe1 N1 C4 C5 2_546 . . . 179.39(16) ?
    N1 C4 C5 C6 . . . . -0.4(3) ?
    C4 C5 C6 C2 . . . . 0.4(3) ?
    C3 C2 C6 C5 . . . . 0.1(3) ?
    C1 C2 C6 C5 . . . . -178.59(17) ?
    Fe1 O4 C7 O3 3_666 . . . -68.9(5) ?
    Fe1 O4 C7 C8 3_666 . . . 110.7(4) ?
    Fe1 O3 C7 O4 . . . . 12.9(2) ?
    Fe1 O3 C7 C8 . . . . -166.66(10) ?
    O4 C7 C8 C9 . . . . 175.90(15) ?
    O3 C7 C8 C9 . . . . -4.5(2) ?
    O4 C7 C8 C12 . . . . -5.9(2) ?
    O3 C7 C8 C12 . . . . 173.73(15) ?
    C10 N2 C9 C8 . . . . 0.4(3) ?
    Fe1 N2 C9 C8 4_565 . . . 179.22(13) ?
    C12 C8 C9 N2 . . . . -1.1(3) ?
    C7 C8 C9 N2 . . . . 177.20(15) ?
    C9 N2 C10 C11 . . . . 0.3(3) ?
    Fe1 N2 C10 C11 4_565 . . . -178.38(15) ?
    N2 C10 C11 C12 . . . . -0.2(3) ?
    C10 C11 C12 C8 . . . . -0.5(3) ?
    C9 C8 C12 C11 . . . . 1.1(3) ?
    C7 C8 C12 C11 . . . . -177.12(16) ?
