# Supplementary material for: Poly[(μ3-nicotinato-κ3 O:O′:N)(μ2-nicotinato-κ3 O,O′:N)iron(II)]
Source: Acta Crystallogr Sect E Struct Rep Online. 2008 Apr 26;64(Pt 5):m728. doi: 10.1107/S1600536808011045 (PMC2961197; doi:10.1107/S1600536808011045)
Supplement: Supplementary file 2 [file e-64-0m728-Isup2.hkl]

# 
# h,k,l, Fc-squared, Fo-squared, sigma(Fo-squared) and status flag 
# 
data_I
_shelx_title '  P21/n' 
_shelx_refln_list_code          4 
_shelx_F_calc_maximum      243.96 
_exptl_crystal_F_000       608.00 
_reflns_d_resolution_high  0.7696 
 
loop_ 
 _symmetry_equiv_pos_as_xyz 
 'x, y, z' 
 '-x+1/2, y+1/2, -z+1/2' 
 '-x, -y, -z' 
 'x-1/2, -y-1/2, z-1/2' 
 
_cell_length_a    10.8771 
_cell_length_b     9.6066 
_cell_length_c    12.7284 
_cell_angle_alpha  90.000 
_cell_angle_beta  111.619 
_cell_angle_gamma  90.000 
 
_shelx_F_squared_multiplier     1.000 
 
loop_ 
 _refln_index_h 
 _refln_index_k 
 _refln_index_l 
 _refln_F_squared_calc 
 _refln_F_squared_meas 
 _refln_F_squared_sigma 
 _refln_observed_status 
   2   0   0     1018.53     1107.22     16.62 o 
   4   0   0     1586.13     1547.93     24.07 o 
   6   0   0     4200.53     4255.90     62.37 o 
   8   0   0      221.25      217.17      7.47 o 
  10   0   0       28.66       35.12      4.07 o 
  12   0   0      397.44      396.84     13.34 o 
   1   1   0     4247.70     4485.05     49.86 o 
   2   1   0    16521.26    15312.45    119.66 o 
   3   1   0       57.59       75.63      2.18 o 
   4   1   0      140.71      121.60      1.86 o 
   5   1   0     1752.28     1739.09     16.88 o 
   6   1   0       29.21       38.04      2.02 o 
   7   1   0      655.69      597.90     20.89 o 
   8   1   0      370.79      358.90      7.13 o 
   9   1   0      185.91      185.82      5.23 o 
  10   1   0        1.07        2.45      1.42 o 
  11   1   0      172.74      183.20      5.91 o 
  12   1   0        1.52        8.18      2.46 o 
  13   1   0        0.03        1.53      3.21 o 
   0   2   0     2295.47     2535.94     35.88 o 
   1   2   0     7748.23     7706.11     87.80 o 
   2   2   0     1828.29     1925.33     19.68 o 
   3   2   0    11077.22    10855.91     84.64 o 
   4   2   0     1275.18     1414.46     12.50 o 
   5   2   0      121.01      131.99      2.32 o 
   6   2   0       60.69       52.89      2.36 o 
   7   2   0      681.94      680.02     10.17 o 
   8   2   0      250.00      228.51      6.79 o 
   9   2   0     1678.76     1704.34     21.70 o 
  10   2   0       16.24       19.35      2.72 o 
  11   2   0       30.05       25.85      4.20 o 
  12   2   0        5.19        0.96      2.64 o 
   1   3   0       26.12       21.69      0.94 o 
   2   3   0     6185.21     6254.02     61.32 o 
   3   3   0      778.84      847.98      9.01 o 
   4   3   0     1799.20     1809.59     17.51 o 
   5   3   0     1086.05     1022.73     12.42 o 
   6   3   0       87.96       72.03      3.06 o 
   7   3   0      128.86      129.33      4.17 o 
   8   3   0      583.15      581.37      9.65 o 
   9   3   0      185.96      191.35      6.35 o 
  10   3   0       12.72       18.56      3.58 o 
  11   3   0      507.85      506.57     15.74 o 
  12   3   0        2.64        4.50      3.03 o 
   0   4   0     4457.20     4550.34     78.56 o 
   1   4   0        1.15        0.84      0.66 o 
   2   4   0      262.10      223.97      3.65 o 
   3   4   0       15.48       16.23      1.70 o 
   4   4   0     1688.56     1645.03     16.43 o 
   5   4   0       49.62       53.54      2.48 o 
   6   4   0     1894.40     1904.13     21.56 o 
   7   4   0       57.83       58.41      5.84 o 
   8   4   0        1.80        1.84      2.05 o 
   9   4   0        4.35        3.18      2.42 o 
  10   4   0      749.77      718.62     18.96 o 
  11   4   0      174.17      192.62      9.64 o 
  12   4   0      203.48      217.25     10.81 o 
   1   5   0     3637.63     3866.35     39.52 o 
   2   5   0     2062.89     2159.80     23.27 o 
   3   5   0      531.60      618.28     10.31 o 
   4   5   0      420.38      405.38      8.65 o 
   5   5   0     1191.46     1184.73     15.09 o 
   6   5   0        5.00        5.96      1.30 o 
   7   5   0      127.78      133.72     15.90 o 
   8   5   0      439.37      411.36     25.59 o 
   9   5   0      109.81      112.29      7.39 o 
  10   5   0      280.09      281.77     11.52 o 
  11   5   0       36.01       38.73      7.73 o 
   0   6   0       11.67       12.07      1.75 o 
   1   6   0     2377.05     2536.64     27.81 o 
   2   6   0      173.48      193.75      5.20 o 
   3   6   0     1148.15     1142.54     16.98 o 
   4   6   0       15.83       13.21      1.63 o 
   5   6   0       56.98       57.17      2.89 o 
   6   6   0       17.57       17.76      2.02 o 
   7   6   0     1438.77     1410.78     28.03 o 
   8   6   0      101.92      104.40      7.63 o 
   9   6   0      135.69      134.84      8.10 o 
  10   6   0        0.07       -1.83      2.73 o 
  11   6   0        2.87        1.07      3.68 o 
   1   7   0     1820.09     1897.34     25.64 o 
   2   7   0      392.46      398.21      8.50 o 
   3   7   0      427.67      438.43      9.20 o 
   4   7   0      199.28      190.97      5.12 o 
   5   7   0      219.58      219.20      5.67 o 
   6   7   0      624.54      579.61     10.19 o 
   7   7   0      174.56      184.54     11.90 o 
   8   7   0      344.49      352.27     12.61 o 
   9   7   0        9.22       10.70      3.75 o 
  10   7   0        1.31        6.46      3.92 o 
   0   8   0      527.85      526.13     19.19 o 
   1   8   0       11.14        9.26      2.75 o 
   2   8   0      409.84      444.59     28.71 o 
   3   8   0        0.42        1.27      1.36 o 
   4   8   0      473.62      464.50      8.92 o 
   5   8   0      126.90      116.74      4.51 o 
   6   8   0     1047.72     1007.61     17.95 o 
   7   8   0       40.74       48.71      5.42 o 
   8   8   0       12.87       12.90      4.69 o 
   9   8   0       10.41        5.31      3.50 o 
   1   9   0      179.76      184.03      8.14 o 
   2   9   0      322.21      320.98     10.84 o 
   3   9   0       72.31       70.76      4.44 o 
   4   9   0      186.84      196.34      7.28 o 
   5   9   0      540.43      557.41     16.30 o 
   6   9   0        0.91       -0.03      2.29 o 
   7   9   0        0.40        0.15      2.84 o 
   8   9   0       68.84       80.39      7.19 o 
   9   9   0      112.38      115.61     12.27 o 
   0  10   0        9.06       16.29      5.10 o 
   1  10   0      229.29      257.90     11.51 o 
   2  10   0       36.31       39.86      5.05 o 
   3  10   0      553.76      604.15     17.13 o 
   4  10   0        7.48        7.64      2.74 o 
   5  10   0       13.51       19.63      3.38 o 
   6  10   0        1.56        2.96      3.12 o 
   7  10   0      189.87      209.14     14.67 o 
   1  11   0       53.26       61.90      6.87 o 
   2  11   0      125.95      127.57      8.33 o 
   3  11   0        5.35        3.27      5.42 o 
   4  11   0      100.73      120.75      8.26 o 
   5  11   0       23.26       33.97      7.48 o 
   6  11   0        9.86       12.76      5.94 o 
   0  12   0      201.35      224.15     15.90 o 
   1  12   0        8.83       15.68      9.91 o 
   2  12   0        8.99       13.10      4.46 o 
   3  12   0       22.52       15.75      6.87 o 
 -13   0   1       64.99       62.24      6.14 o 
 -11   0   1     1149.45     1185.03     24.97 o 
  -9   0   1      701.04      694.32     17.67 o 
  -7   0   1        3.72        8.51      1.82 o 
  -5   0   1     5574.07     5380.81     76.42 o 
  -3   0   1     5133.84     5197.97     72.31 o 
  -1   0   1     6770.65     6568.98    122.87 o 
   3   0   1      100.39       94.73      4.56 o 
   5   0   1      915.90      915.83     12.40 o 
   7   0   1     4721.56     4688.41     69.44 o 
   9   0   1        0.45        1.18      1.68 o 
  11   0   1     1123.90     1177.31     25.29 o 
 -13   1   1      422.04      433.39     12.05 o 
 -12   1   1        8.73       12.31      2.34 o 
 -11   1   1      249.55      232.41      6.57 o 
 -10   1   1      200.83      199.40      5.69 o 
  -9   1   1      471.02      436.73     10.76 o 
  -8   1   1      513.18      478.21     12.22 o 
  -7   1   1     1303.81     1239.95     15.74 o 
  -6   1   1      116.08      102.73      6.47 o 
  -5   1   1     3182.96     3504.13     31.79 o 
  -4   1   1     4839.91     4907.30     39.17 o 
  -3   1   1      828.74      909.74      8.07 o 
  -2   1   1      375.64      407.02      3.94 o 
  -1   1   1     6308.98     6763.72     58.13 o 
   0   1   1    13398.81    12462.05    242.46 o 
   1   1   1     6209.53     6357.00     54.84 o 
   2   1   1      978.51     1023.44     10.62 o 
   3   1   1      675.50      630.17      6.12 o 
   4   1   1       69.44       71.94      1.77 o 
   5   1   1      187.45      193.85      3.35 o 
   6   1   1     2296.66     2323.71     25.89 o 
   7   1   1      126.77      136.37      3.96 o 
   8   1   1       31.01       35.37      2.51 o 
   9   1   1      255.62      252.69      6.29 o 
  10   1   1      203.02      183.43      5.98 o 
  11   1   1       38.53       34.64      3.23 o 
  12   1   1      406.08      390.39     13.66 o 
 -13   2   1      175.99      159.31     10.75 o 
 -12   2   1      238.55      248.32      8.37 o 
 -11   2   1        0.85        0.88      1.85 o 
 -10   2   1       13.80       16.19      2.09 o 
  -9   2   1        1.56        0.47      1.16 o 
  -8   2   1     1180.69     1165.04     15.54 o 
  -7   2   1      128.17      123.32      3.62 o 
  -6   2   1     1985.75     2006.22     17.52 o 
  -5   2   1        0.48        0.00      0.64 o 
  -4   2   1       61.98       48.72      1.31 o 
  -3   2   1     2563.49     2660.06     24.00 o 
  -2   2   1    59518.66    46753.53    721.59 o 
  -1   2   1     1157.72     1248.82     11.66 o 
   0   2   1     1869.89     2094.66     21.22 o 
   1   2   1      386.48      402.14      6.10 o 
   2   2   1     2918.91     2865.14     25.45 o 
   3   2   1      451.38      428.02      4.63 o 
   4   2   1     6457.15     6612.41     52.52 o 
   5   2   1       32.62       36.70      1.87 o 
   6   2   1      355.23      359.04      5.38 o 
   7   2   1        5.15        7.10      1.28 o 
   8   2   1       97.05       96.18      3.56 o 
   9   2   1       87.55       89.47      3.83 o 
  10   2   1     1231.82     1226.01     26.15 o 
  11   2   1       43.46       50.61      5.56 o 
  12   2   1       27.91       35.69      5.22 o 
 -12   3   1        3.10        5.57      3.21 o 
 -11   3   1      372.74      360.90     12.66 o 
 -10   3   1      623.86      604.75     12.83 o 
  -9   3   1       36.66       37.90      3.25 o 
  -8   3   1        3.69        5.81      1.32 o 
  -7   3   1      857.40      808.56     11.46 o 
  -6   3   1       73.81       68.37      2.05 o 
  -5   3   1      410.68      447.68      5.83 o 
  -4   3   1    10491.02    11217.14     96.72 o 
  -3   3   1    17254.37    17140.44    146.24 o 
  -2   3   1      123.36      109.69      2.10 o 
  -1   3   1     1551.52     1691.30     18.19 o 
   0   3   1     1772.24     1782.37     21.46 o 
   1   3   1      233.63      241.59      4.62 o 
   2   3   1     1815.64     1876.60     23.03 o 
   3   3   1     4246.75     4529.39     45.19 o 
   4   3   1      305.33      350.82      4.36 o 
   5   3   1     1342.69     1321.21     12.43 o 
   6   3   1        6.45        6.29      0.95 o 
   7   3   1        0.84        1.77      0.98 o 
   8   3   1      380.35      375.84     15.77 o 
   9   3   1      730.33      711.15     17.99 o 
  10   3   1       53.75       61.27      5.79 o 
  11   3   1      213.23      212.31     10.06 o 
  12   3   1       50.23       46.95      5.99 o 
 -12   4   1       22.71       17.91      7.92 o 
 -11   4   1      408.74      430.35     14.55 o 
 -10   4   1       56.24       50.27      5.25 o 
  -9   4   1     1399.59     1327.36     27.04 o 
  -8   4   1        2.49        4.54      2.27 o 
  -7   4   1       17.93       12.89      2.63 o 
  -6   4   1      182.92      206.43      3.91 o 
  -5   4   1     4170.50     4325.35     39.40 o 
  -4   4   1     1522.07     1734.28     17.20 o 
  -3   4   1     6421.29     6925.28     60.78 o 
  -2   4   1      829.24      957.68     13.65 o 
  -1   4   1     2157.60     2218.99     23.92 o 
   0   4   1        6.75        6.22      0.73 o 
   1   4   1     2823.49     2695.12     32.42 o 
   2   4   1       40.70       32.59      2.45 o 
   3   4   1      752.96      812.33     12.09 o 
   4   4   1       50.33       52.31      1.91 o 
   5   4   1      468.58      446.00     14.41 o 
   6   4   1      409.31      418.19      8.71 o 
   7   4   1      557.74      561.04     23.09 o 
   8   4   1        0.04       -2.44      1.80 o 
   9   4   1        4.26        4.22      2.57 o 
  10   4   1       31.49       26.09      4.58 o 
  11   4   1      443.39      397.42     19.95 o 
 -11   5   1        9.55       16.37      4.14 o 
 -10   5   1      332.32      343.62     12.61 o 
  -9   5   1      110.50      110.94      6.97 o 
  -8   5   1      301.99      287.69     10.37 o 
  -7   5   1      828.93      873.47     19.17 o 
  -6   5   1      639.04      601.56      9.92 o 
  -5   5   1      340.82      335.92      8.41 o 
  -4   5   1     1633.38     1664.91     20.66 o 
  -3   5   1      482.84      469.63      6.20 o 
  -2   5   1       55.81       56.22      1.97 o 
  -1   5   1     5650.80     5951.14     59.34 o 
   0   5   1     1448.25     1410.69     16.03 o 
   1   5   1      901.66      972.78     14.18 o 
   2   5   1      776.09      771.32     12.06 o 
   3   5   1       20.37       34.48      2.34 o 
   4   5   1      305.18      295.54      5.85 o 
   5   5   1      208.10      198.66      7.88 o 
   6   5   1      638.61      676.23     12.49 o 
   7   5   1        1.46        6.07      2.51 o 
   8   5   1       21.63       27.73      4.18 o 
   9   5   1      346.55      317.14     21.74 o 
  10   5   1       98.53      105.69      7.68 o 
  11   5   1       48.80       56.64      6.49 o 
 -11   6   1        9.03        9.88      4.08 o 
 -10   6   1        1.95        1.43      2.99 o 
  -9   6   1        0.02       -0.28      2.54 o 
  -8   6   1     1774.81     1710.06     32.86 o 
  -7   6   1       10.54       10.49      2.95 o 
  -6   6   1      952.75      932.17     13.21 o 
  -5   6   1        6.31        7.26      1.44 o 
  -4   6   1       25.51       22.91      1.95 o 
  -3   6   1      164.11      160.82      4.13 o 
  -2   6   1     1728.06     1695.05     22.80 o 
  -1   6   1        5.72       14.24      5.65 o 
   0   6   1     2922.21     2975.78     31.55 o 
   1   6   1        0.10       35.18      4.56 o 
   2   6   1      180.18      152.14      4.65 o 
   3   6   1        2.10        2.86      1.25 o 
   4   6   1      816.86      769.51     22.57 o 
   5   6   1       57.55       54.09      3.41 o 
   6   6   1        1.11        1.97      1.72 o 
   7   6   1        0.01       -0.68      4.10 o 
   8   6   1      535.89      544.91     15.98 o 
   9   6   1        5.20        8.87      3.51 o 
  10   6   1       93.54       92.34      7.61 o 
 -10   7   1      133.36      133.86      8.88 o 
  -9   7   1       13.68       21.50      4.42 o 
  -8   7   1        7.28       11.37      3.44 o 
  -7   7   1      974.50     1000.41     22.22 o 
  -6   7   1      266.27      273.36      6.49 o 
  -5   7   1      121.87      116.54      4.11 o 
  -4   7   1      567.25      549.89      9.31 o 
  -3   7   1      750.98      789.59     11.60 o 
  -2   7   1      133.46      133.87      4.59 o 
  -1   7   1     1390.39     1408.48     25.28 o 
   0   7   1     1053.42     1040.60     15.99 o 
   1   7   1       15.08       19.81      2.19 o 
   2   7   1      150.67      151.30      5.05 o 
   3   7   1      480.01      466.96      9.68 o 
   4   7   1       25.69       23.61      2.30 o 
   5   7   1       60.38       65.91      3.39 o 
   6   7   1      161.18      155.04      5.92 o 
   7   7   1      183.77      182.33      8.62 o 
   8   7   1      274.35      248.09     16.51 o 
   9   7   1       63.94       64.41      6.64 o 
  10   7   1      127.54      138.87      9.44 o 
 -10   8   1       60.11       65.61      7.14 o 
  -9   8   1      259.02      253.45     12.29 o 
  -8   8   1        0.02       -3.42      2.43 o 
  -7   8   1       14.13       13.25      3.54 o 
  -6   8   1        2.25        9.97      2.27 o 
  -5   8   1      721.09      742.88     12.08 o 
  -4   8   1       10.14       12.93      2.00 o 
  -3   8   1      682.81      672.68     12.67 o 
  -2   8   1        1.96        2.79      2.55 o 
  -1   8   1      531.18      532.93     13.71 o 
   0   8   1      171.62      170.92      7.38 o 
   1   8   1     1052.14     1063.56     21.58 o 
   2   8   1        0.44        0.00      1.39 o 
   3   8   1      130.90      127.47      6.43 o 
   4   8   1        4.90        4.54      1.59 o 
   5   8   1      931.46      922.25     14.26 o 
   6   8   1       19.85       23.00      3.73 o 
   7   8   1      124.32      122.75      7.66 o 
   8   8   1        3.53        7.17      3.46 o 
   9   8   1        2.34       -0.46      3.40 o 
  -9   9   1       30.67       52.39      6.59 o 
  -8   9   1       50.94       52.27      6.75 o 
  -7   9   1       14.01       25.40      4.51 o 
  -6   9   1      198.50      198.25      7.24 o 
  -5   9   1      256.18      234.39      7.62 o 
  -4   9   1      200.72      211.67      7.16 o 
  -3   9   1      281.41      277.20     10.20 o 
  -2   9   1        3.14        4.53      2.49 o 
  -1   9   1      206.47      206.93      8.69 o 
   0   9   1      245.85      256.40      9.80 o 
   1   9   1        2.17        3.45      2.50 o 
   2   9   1      197.37      199.62      8.45 o 
   3   9   1      248.57      239.49      9.42 o 
   4   9   1       68.72       62.60      4.46 o 
   5   9   1       75.91       74.35      4.16 o 
   6   9   1      337.15      360.48     10.16 o 
   7   9   1        2.26        5.38      3.24 o 
   8   9   1        7.86        8.39      4.11 o 
  -8  10   1      113.53      130.97     12.81 o 
  -7  10   1        2.36        2.26      5.30 o 
  -6  10   1       41.80       55.64      6.53 o 
  -5  10   1       52.61       62.88      5.95 o 
  -4  10   1      118.23      135.23      8.01 o 
  -3  10   1        9.11       10.62      3.32 o 
  -2  10   1      306.63      322.30     11.75 o 
  -1  10   1        0.88       -1.04      2.13 o 
   0  10   1        6.68        4.30      3.15 o 
   1  10   1        3.40        5.61      2.95 o 
   2  10   1      159.87      152.94      8.15 o 
   3  10   1       85.42       84.67      5.29 o 
   4  10   1      820.84      850.44     16.71 o 
   5  10   1       28.54       24.13      3.59 o 
   6  10   1        0.03       -2.06      2.96 o 
   7  10   1        1.56        2.11      5.50 o 
  -6  11   1        4.12       10.75      5.69 o 
  -5  11   1        0.99        3.47      3.37 o 
  -4  11   1       38.71       38.49      5.51 o 
  -3  11   1      189.72      200.45      9.93 o 
  -2  11   1        3.46        9.62      5.32 o 
  -1  11   1      139.47      155.40      8.74 o 
   0  11   1       29.92       32.11      5.05 o 
   1  11   1       44.16       39.14      7.19 o 
   2  11   1      216.34      223.98     10.46 o 
   3  11   1      343.00      380.78     21.79 o 
   4  11   1        0.30        3.11      3.50 o 
   5  11   1       12.33       17.00      4.45 o 
  -3  12   1       52.29       76.79      7.45 o 
  -2  12   1        2.97        0.91      3.62 o 
  -1  12   1      139.04      139.49      9.32 o 
   0  12   1       15.46       14.64      4.63 o 
   1  12   1       55.82       69.10      7.23 o 
   2  12   1        1.26       -0.27      5.15 o 
   3  12   1       36.22       39.60      8.69 o 
 -12   0   2       66.56       66.09      5.75 o 
 -10   0   2      569.00      553.12     16.44 o 
  -8   0   2     2465.15     2467.91     39.83 o 
  -6   0   2      187.31      189.55      8.17 o 
  -4   0   2     1630.71     1587.67     33.39 o 
  -2   0   2     1366.75     1485.10     21.92 o 
   0   0   2     4559.12     4532.48     91.96 o 
   2   0   2     2393.49     2392.94     50.93 o 
   4   0   2       27.02       25.11      2.28 o 
   6   0   2     2177.75     2259.59     36.17 o 
   8   0   2     4390.88     4552.68     73.83 o 
  10   0   2      372.59      366.79     17.22 o 
  12   0   2      509.06      549.34     24.00 o 
 -13   1   2      227.80      243.36      7.48 o 
 -12   1   2      387.15      398.09      9.18 o 
 -11   1   2      177.75      177.76      5.66 o 
 -10   1   2      213.22      235.01      6.15 o 
  -9   1   2      885.02      864.22     12.96 o 
  -8   1   2       70.52       62.71      3.36 o 
  -7   1   2     3021.52     3182.88     34.42 o 
  -6   1   2     3985.01     4118.58     42.65 o 
  -5   1   2     2683.47     2791.09     25.76 o 
  -4   1   2      113.85       92.26      1.60 o 
  -3   1   2      174.63      187.51      2.42 o 
  -2   1   2      504.75      524.68      6.94 o 
  -1   1   2     6975.84     7240.97     62.15 o 
   0   1   2     4371.63     4465.71     51.46 o 
   1   1   2      761.78      755.62      9.94 o 
   2   1   2      181.50      180.85      3.26 o 
   3   1   2       21.45       16.30      1.02 o 
   4   1   2      579.90      555.01      6.73 o 
   5   1   2       13.09       10.26      1.36 o 
   6   1   2     1416.65     1478.21     18.01 o 
   7   1   2     1887.60     1902.14     22.76 o 
   8   1   2       12.53       14.03      1.84 o 
   9   1   2       35.18       34.52      2.79 o 
  10   1   2      571.21      595.83     11.16 o 
  11   1   2      188.77      198.38     14.35 o 
  12   1   2        1.96        0.64      3.09 o 
 -13   2   2      327.51      336.83     10.44 o 
 -12   2   2       40.80       33.42      3.83 o 
 -11   2   2      853.83      863.02     14.11 o 
 -10   2   2        5.62        4.75      1.53 o 
  -9   2   2        1.94        5.15      1.54 o 
  -8   2   2       70.96       73.11      3.13 o 
  -7   2   2     2430.79     2490.65     27.83 o 
  -6   2   2      609.70      713.97      7.95 o 
  -5   2   2     5949.73     6243.79     49.82 o 
  -4   2   2       13.83        8.63      1.17 o 
  -3   2   2      808.60      794.24      8.26 o 
  -2   2   2     7594.01     7937.61     68.33 o 
  -1   2   2     1231.18     1272.04     12.01 o 
   0   2   2     1215.61     1296.19     13.80 o 
   1   2   2       45.82       40.97      1.33 o 
   2   2   2      305.80      319.57      6.18 o 
   3   2   2      389.05      370.35      4.62 o 
   4   2   2      435.70      499.87      6.06 o 
   5   2   2     1961.69     1892.96     16.90 o 
   6   2   2        5.02        8.01      1.23 o 
   7   2   2       18.42       19.52      1.88 o 
   8   2   2      134.96      152.54      5.34 o 
   9   2   2     2626.19     2758.15     47.19 o 
  10   2   2      139.51      143.68      7.81 o 
  11   2   2       47.02       61.46      6.24 o 
  12   2   2        1.93        1.90      3.31 o 
 -13   3   2       40.32       40.97     10.72 o 
 -12   3   2       91.05      108.32      7.58 o 
 -11   3   2      142.00      142.38      6.08 o 
 -10   3   2      467.08      461.78     10.79 o 
  -9   3   2      319.37      318.81      6.96 o 
  -8   3   2      201.68      176.07      5.04 o 
  -7   3   2      944.25      975.22     15.47 o 
  -6   3   2     1798.98     1850.88     18.26 o 
  -5   3   2       15.05       15.92      1.10 o 
  -4   3   2      416.92      426.32      5.51 o 
  -3   3   2    16492.08    17126.53    146.16 o 
  -2   3   2     1927.00     1931.29     18.10 o 
  -1   3   2       38.91       42.17      1.23 o 
   0   3   2       51.57       51.49      1.19 o 
   1   3   2       90.34      107.24      2.98 o 
   2   3   2       30.42       35.12      3.05 o 
   3   3   2     1309.73     1405.46     13.68 o 
   4   3   2     2492.59     2600.68     24.17 o 
   5   3   2       60.40       69.62      2.70 o 
   6   3   2        3.08        5.97      3.14 o 
   7   3   2       45.00       43.51      4.23 o 
   8   3   2       42.42       45.55      4.64 o 
   9   3   2        2.42        5.02      2.74 o 
  10   3   2      722.93      709.97     42.52 o 
  11   3   2      102.36       96.58      7.60 o 
  12   3   2        1.53        2.94      4.81 o 
 -12   4   2       12.09       15.79      4.05 o 
 -11   4   2       36.94       45.23      5.31 o 
 -10   4   2      907.11      876.88     31.43 o 
  -9   4   2        4.75        6.99      2.86 o 
  -8   4   2      731.88      747.88     17.31 o 
  -7   4   2      174.54      166.16      5.10 o 
  -6   4   2        2.39        3.47      1.09 o 
  -5   4   2      751.41      786.89      9.22 o 
  -4   4   2    13340.48    13205.12    113.84 o 
  -3   4   2       35.43       31.44      1.41 o 
  -2   4   2     1346.63     1315.17     13.22 o 
  -1   4   2       97.26      110.92      2.46 o 
   0   4   2      693.09      642.55      7.03 o 
   1   4   2       40.95       35.60      2.05 o 
   2   4   2     4349.70     4561.42     53.07 o 
   3   4   2      663.49      685.60     10.84 o 
   4   4   2      412.51      397.23      7.65 o 
   5   4   2        2.67        4.46      2.20 o 
   6   4   2       35.93       44.51      3.01 o 
   7   4   2      565.35      560.88     24.17 o 
   8   4   2      835.51      842.35     20.14 o 
   9   4   2       87.68       79.16      6.38 o 
  10   4   2       37.60       41.94      5.33 o 
  11   4   2        7.33        4.18      3.33 o 
 -12   5   2      186.86      203.29     10.63 o 
 -11   5   2        0.30        3.87      2.82 o 
 -10   5   2       19.09       20.40      4.11 o 
  -9   5   2      792.95      790.67     31.63 o 
  -8   5   2        0.55        1.63      2.18 o 
  -7   5   2       20.23       23.94      6.40 o 
  -6   5   2     1696.49     1712.39     20.16 o 
  -5   5   2     3096.66     3243.58     30.66 o 
  -4   5   2        9.73       10.12      1.09 o 
  -3   5   2      230.34      277.44      4.44 o 
  -2   5   2     1825.65     1875.22     18.42 o 
  -1   5   2       34.21       34.24      1.44 o 
   0   5   2      566.78      574.60     10.17 o 
   1   5   2     2102.34     2113.44     27.05 o 
   2   5   2      340.61      351.52      7.22 o 
   3   5   2      900.50      892.26     13.80 o 
   4   5   2        2.60        3.59      1.23 o 
   5   5   2       40.95       39.46      2.41 o 
   6   5   2      752.10      754.08     18.93 o 
   7   5   2     1261.24     1215.30     25.44 o 
   8   5   2      115.03      106.54      7.07 o 
   9   5   2      184.04      190.34     20.39 o 
  10   5   2       76.36       76.08      6.97 o 
  11   5   2      209.07      246.18     16.68 o 
 -11   6   2      270.76      282.99     12.30 o 
 -10   6   2       16.84       22.51      4.40 o 
  -9   6   2        0.60        2.05      2.76 o 
  -8   6   2       92.09       72.36      6.28 o 
  -7   6   2     1154.07     1177.63     23.97 o 
  -6   6   2        3.54        0.36      1.22 o 
  -5   6   2      785.02      740.25     18.22 o 
  -4   6   2      125.74      125.39      6.10 o 
  -3   6   2      633.85      639.09     10.69 o 
  -2   6   2       11.88        9.34      1.07 o 
  -1   6   2     3304.58     3344.30     31.17 o 
   0   6   2        9.40       10.65      1.95 o 
   1   6   2      995.73      978.34     15.04 o 
   2   6   2      189.96      170.39      8.14 o 
   3   6   2      761.82      777.87     13.07 o 
   4   6   2      109.12       96.54      7.02 o 
   5   6   2      828.70      815.32     26.05 o 
   6   6   2       23.45       22.09      2.81 o 
   7   6   2       37.98       32.08      4.58 o 
   8   6   2       16.80       17.34      3.86 o 
   9   6   2      204.92      187.32      9.59 o 
  10   6   2        0.01        2.05      3.25 o 
 -11   7   2        6.20       11.03      4.53 o 
 -10   7   2       10.00       15.74      4.34 o 
  -9   7   2      100.28      117.03      7.70 o 
  -8   7   2      272.76      265.46     14.40 o 
  -7   7   2      324.35      272.91     17.40 o 
  -6   7   2      351.92      351.17     11.27 o 
  -5   7   2       39.58       43.08      3.10 o 
  -4   7   2       16.17       23.45      2.17 o 
  -3   7   2      370.37      378.03      7.06 o 
  -2   7   2      760.65      728.05     12.36 o 
  -1   7   2        9.02       15.62      3.20 o 
   0   7   2     1116.87     1055.65     16.30 o 
   1   7   2       84.43       73.43      5.45 o 
   2   7   2       43.35       45.45      3.14 o 
   3   7   2       50.38       52.83      8.30 o 
   4   7   2     1229.36     1220.64     19.03 o 
   5   7   2       27.99       24.15      2.50 o 
   6   7   2      135.71      140.88      6.65 o 
   7   7   2      344.88      323.54     12.00 o 
   8   7   2       70.66       74.91      9.05 o 
   9   7   2       14.19       22.40      6.48 o 
 -10   8   2      197.31      197.72     10.65 o 
  -9   8   2        2.57        1.42      3.30 o 
  -8   8   2       89.87      109.69      7.39 o 
  -7   8   2       57.16       51.68      5.28 o 
  -6   8   2       11.14       15.35      2.29 o 
  -5   8   2      159.01      155.80      4.99 o 
  -4   8   2      631.45      649.18     12.52 o 
  -3   8   2       32.37       39.32      3.21 o 
  -2   8   2      128.21      128.52     15.73 o 
  -1   8   2       71.62       75.26      5.25 o 
   0   8   2       33.43       29.14      3.80 o 
   1   8   2        1.22       -0.99      2.97 o 
   2   8   2     1395.58     1394.59     21.35 o 
   3   8   2       67.44       66.18      4.00 o 
   4   8   2       36.00       39.62      3.47 o 
   5   8   2      143.41      133.92      4.96 o 
   6   8   2      624.30      616.63     17.99 o 
   7   8   2        0.08        3.67      3.21 o 
   8   8   2      136.73      141.05      9.00 o 
   9   8   2        1.79        0.83      4.96 o 
  -9   9   2       97.99       98.47      7.93 o 
  -8   9   2       18.07       23.09      4.62 o 
  -7   9   2        1.51        0.93      3.03 o 
  -6   9   2      128.91      148.62      6.25 o 
  -5   9   2      421.85      417.97     10.32 o 
  -4   9   2       96.45      100.31     12.14 o 
  -3   9   2      660.68      680.74     17.00 o 
  -2   9   2       54.02       45.36      4.84 o 
  -1   9   2       12.73       15.83      3.17 o 
   0   9   2      162.38      152.96      7.53 o 
   1   9   2      665.69      682.60     17.07 o 
   2   9   2       10.44       13.81      3.36 o 
   3   9   2      288.68      293.38     10.53 o 
   4   9   2      217.59      218.86      7.35 o 
   5   9   2        6.51        7.49      2.70 o 
   6   9   2       83.71       81.02      5.36 o 
   7   9   2       93.32       91.05     18.28 o 
   8   9   2       99.45      100.02      8.14 o 
  -8  10   2        9.61       13.25      6.38 o 
  -6  10   2       15.45       23.70      6.04 o 
  -5  10   2      192.69      206.55      9.49 o 
  -4  10   2       21.08       25.44      4.42 o 
  -3  10   2      179.34      185.65      8.87 o 
  -2  10   2       58.67       52.27      9.99 o 
  -1  10   2       76.99       87.87      6.64 o 
   0  10   2       14.62       16.34      4.06 o 
   1  10   2      186.32      183.55     24.46 o 
   2  10   2        3.74        6.02      3.12 o 
   3  10   2      411.44      388.43     13.08 o 
   4  10   2       18.76       20.23      3.42 o 
   5  10   2      107.00      112.62      6.15 o 
   6  10   2        0.91        0.32      3.05 o 
   7  10   2        7.84        4.45      4.02 o 
  -6  11   2      105.62      121.01     11.83 o 
  -5  11   2       63.79       70.98      6.75 o 
  -4  11   2        0.93        6.21      3.42 o 
  -3  11   2      119.13      136.27      8.57 o 
  -2  11   2      157.30      151.89      8.73 o 
  -1  11   2       37.45       40.30      5.54 o 
   0  11   2       54.82       66.04      6.57 o 
   1  11   2       84.46       87.56      7.20 o 
   2  11   2       71.84       69.97      6.71 o 
   3  11   2       39.99       37.98      5.57 o 
   4  11   2      162.67      169.40      9.42 o 
   5  11   2        2.58        8.62      3.26 o 
  -3  12   2        8.15       10.80      6.33 o 
  -2  12   2       22.48       31.48      5.52 o 
  -1  12   2        1.86        8.51      4.16 o 
   0  12   2       21.96       25.29      5.33 o 
   1  12   2        7.38        4.76      5.05 o 
 -13   0   3      592.46      620.27     27.77 o 
 -11   0   3        2.98        2.65      2.17 o 
  -9   0   3     1093.94     1159.98     22.63 o 
  -7   0   3     4776.61     4866.94     71.35 o 
  -5   0   3      956.89      912.93     16.17 o 
  -3   0   3      133.95      112.96      5.42 o 
  -1   0   3     2912.64     3028.69     63.25 o 
   1   0   3      255.01      263.06      8.49 o 
   3   0   3       13.49       52.60      3.97 o 
   5   0   3      158.36      187.84      6.18 o 
   7   0   3     5319.84     5437.68     80.50 o 
   9   0   3       24.53       26.22      3.73 o 
  11   0   3      216.90      232.20     14.62 o 
 -13   1   3       35.03       37.62      3.53 o 
 -12   1   3       98.57       99.29      4.73 o 
 -11   1   3      133.12      137.82      4.99 o 
 -10   1   3      107.36      101.99      7.44 o 
  -9   1   3     1058.58     1064.53     15.02 o 
  -8   1   3     1299.90     1248.31     20.83 o 
  -7   1   3     1936.41     2017.47     23.28 o 
  -6   1   3      674.81      644.81      7.60 o 
  -5   1   3     5045.87     5276.16     42.32 o 
  -4   1   3      629.51      572.90      6.40 o 
  -3   1   3       25.31       29.42      1.30 o 
  -2   1   3     3898.47     4102.57     40.60 o 
  -1   1   3      118.38      107.97      2.58 o 
   0   1   3      352.99      349.32      9.69 o 
   1   1   3     1459.01     1546.26     19.36 o 
   2   1   3      304.14      270.35     11.63 o 
   3   1   3      764.12      866.12     12.35 o 
   4   1   3     1172.15     1190.86     13.98 o 
   5   1   3      947.23      898.35     10.41 o 
   6   1   3      890.56      911.70     12.69 o 
   7   1   3      515.01      522.32      9.05 o 
   8   1   3      565.61      550.28     11.17 o 
   9   1   3      289.69      284.43      8.44 o 
  10   1   3       14.13       12.81      3.29 o 
  11   1   3      211.86      260.98     10.93 o 
 -13   2   3        4.78        9.89      2.79 o 
 -12   2   3      356.50      347.18      8.52 o 
 -11   2   3       73.38       71.80      3.89 o 
 -10   2   3      592.44      584.88     10.49 o 
  -9   2   3       48.86       49.24      2.92 o 
  -8   2   3       21.22       22.69      2.00 o 
  -7   2   3       11.81       24.45      4.07 o 
  -6   2   3      614.13      557.97      7.37 o 
  -5   2   3       79.49       72.55      2.44 o 
  -4   2   3     2254.77     2248.22     20.98 o 
  -3   2   3      763.18      801.00      8.48 o 
  -2   2   3     2046.43     2130.07     19.62 o 
  -1   2   3      155.17      175.32      2.66 o 
   0   2   3     1280.79     1239.82     13.66 o 
   1   2   3      111.68      116.82      2.68 o 
   2   2   3      431.94      436.35      5.22 o 
   3   2   3      121.54      131.96      2.77 o 
   4   2   3     2214.28     2278.22     21.58 o 
   5   2   3      531.08      553.33      9.07 o 
   6   2   3     3114.83     3097.99     33.87 o 
   7   2   3      367.65      379.59      7.36 o 
   8   2   3      744.67      740.35     19.68 o 
   9   2   3        0.05       -0.89      4.22 o 
  10   2   3      571.84      600.43     17.03 o 
  11   2   3       31.59       36.23      5.20 o 
 -13   3   3       26.45       30.19      5.17 o 
 -12   3   3      110.94      125.20      8.05 o 
 -11   3   3      480.13      457.69     14.17 o 
 -10   3   3        9.06        5.46      1.85 o 
  -9   3   3      281.00      265.12      7.49 o 
  -8   3   3      590.02      566.03     11.88 o 
  -7   3   3      524.93      521.55      9.95 o 
  -6   3   3       81.12       75.99      2.18 o 
  -5   3   3       32.41       22.63      1.28 o 
  -4   3   3      727.76      703.47      8.09 o 
  -3   3   3     4213.98     4559.86     40.62 o 
  -2   3   3      167.07      139.00      2.68 o 
  -1   3   3      234.94      210.90      3.10 o 
   0   3   3       81.14       85.42      3.03 o 
   1   3   3      429.69      403.71      5.73 o 
   2   3   3      799.99      777.37      9.68 o 
   3   3   3        9.66        9.59      0.83 o 
   4   3   3     3227.51     3419.67     31.34 o 
   5   3   3     3027.64     3217.41     29.71 o 
   6   3   3      104.72       98.99     10.21 o 
   7   3   3       79.31       91.60     11.31 o 
   8   3   3     1386.36     1389.52     28.13 o 
   9   3   3      494.83      498.62     14.93 o 
  10   3   3        1.19        0.84      2.50 o 
  11   3   3      159.43      165.06      9.52 o 
 -12   4   3        0.10        3.38      2.74 o 
 -11   4   3       30.53       31.67      4.83 o 
 -10   4   3        7.56        3.75      2.77 o 
  -9   4   3      510.57      502.73     14.00 o 
  -8   4   3       38.46       46.87      3.46 o 
  -7   4   3      774.05      734.82     12.72 o 
  -6   4   3      115.40      119.98      3.66 o 
  -5   4   3       42.85       44.69      1.86 o 
  -4   4   3     2835.24     3033.85     28.33 o 
  -3   4   3     2983.69     3013.16     27.93 o 
  -2   4   3      221.24      248.46      3.90 o 
  -1   4   3      147.82      142.54      5.11 o 
   0   4   3      311.97      305.13      3.98 o 
   1   4   3     2324.11     2461.37     30.48 o 
   2   4   3        0.01        1.12      1.00 o 
   3   4   3     3332.21     3290.79     39.90 o 
   4   4   3       63.69       65.48      5.44 o 
   5   4   3       38.18       36.78      2.26 o 
   6   4   3      135.97      145.09      5.11 o 
   7   4   3     2149.90     2093.24     37.71 o 
   8   4   3      143.97      136.16      7.45 o 
   9   4   3      317.71      319.51     30.10 o 
  10   4   3       18.69       20.59      4.39 o 
  11   4   3       20.91       20.37      4.69 o 
 -12   5   3       77.39       71.00      7.11 o 
 -11   5   3       38.27       53.42      5.97 o 
 -10   5   3       87.24       92.65      6.78 o 
  -9   5   3      845.94      772.37     18.86 o 
  -8   5   3      328.13      331.31     10.76 o 
  -7   5   3       81.99       80.98      3.90 o 
  -6   5   3       27.84       24.78      1.69 o 
  -5   5   3      831.87      844.55     10.14 o 
  -4   5   3      625.57      625.72      8.00 o 
  -3   5   3      389.91      376.42      5.49 o 
  -2   5   3      869.82      866.06      9.76 o 
  -1   5   3      382.01      350.85      6.42 o 
   0   5   3      479.20      493.41      7.09 o 
   1   5   3       65.24       58.69      2.96 o 
   2   5   3     4838.03     4935.21     58.20 o 
   3   5   3      233.83      225.63      6.88 o 
   4   5   3       27.52       25.79      2.33 o 
   5   5   3      451.44      452.73      9.15 o 
   6   5   3       39.12       40.06      3.22 o 
   7   5   3        9.24        7.13      2.77 o 
   8   5   3      402.23      401.37     16.29 o 
   9   5   3      117.19      111.94      7.84 o 
  10   5   3        1.67        3.83      3.06 o 
 -11   6   3        0.76        3.03      3.04 o 
 -10   6   3      156.82      190.93     17.84 o 
  -9   6   3      129.40      119.77      7.17 o 
  -8   6   3       37.56       33.66      4.39 o 
  -7   6   3      339.33      305.48      7.89 o 
  -6   6   3     2657.25     2623.47     49.03 o 
  -5   6   3        0.57        1.04      1.09 o 
  -4   6   3       32.49       36.29      2.63 o 
  -3   6   3       36.47       41.03      2.58 o 
  -2   6   3      196.20      189.12      3.94 o 
  -1   6   3       76.18       71.21      5.38 o 
   0   6   3     5032.03     4664.58    186.30 o 
   1   6   3       45.56       52.86      3.05 o 
   2   6   3       82.93       81.28      3.66 o 
   3   6   3      252.19      247.71      6.56 o 
   4   6   3      499.22      469.58      9.68 o 
   5   6   3      303.52      303.24     12.45 o 
   6   6   3     1465.67     1447.13     22.63 o 
   7   6   3       54.53       52.21      5.53 o 
   8   6   3        7.72       13.23      3.56 o 
   9   6   3        9.61        4.93      3.24 o 
  10   6   3      225.57      216.99     15.16 o 
 -11   7   3      131.95      131.21      9.00 o 
 -10   7   3        3.20        5.49      3.27 o 
  -9   7   3        6.70       17.58      3.82 o 
  -8   7   3      464.48      447.14     13.62 o 
  -7   7   3      797.12      755.91     14.24 o 
  -6   7   3       18.05       23.18      2.37 o 
  -5   7   3        2.88        2.30      1.33 o 
  -4   7   3       58.18       61.17      3.36 o 
  -3   7   3       10.58       12.57      1.65 o 
  -2   7   3      295.54      303.15      9.37 o 
  -1   7   3     2017.58     2013.55     27.92 o 
   0   7   3       54.66       55.55      3.32 o 
   1   7   3     1044.04     1012.29     16.34 o 
   2   7   3      198.61      187.68      5.87 o 
   3   7   3        0.22        1.98      1.45 o 
   4   7   3      340.62      330.71      8.27 o 
   5   7   3     1487.98     1427.29     24.61 o 
   6   7   3       51.81       49.86      4.20 o 
   7   7   3      275.90      278.14     21.64 o 
   8   7   3       97.66       94.04      7.47 o 
   9   7   3       46.59       49.17      6.45 o 
 -10   8   3        0.43        0.85      3.33 o 
  -9   8   3      338.50      333.98     18.99 o 
  -8   8   3        4.95        0.40      2.83 o 
  -7   8   3      265.92      272.50      8.23 o 
  -6   8   3       44.91       43.57      3.18 o 
  -5   8   3      103.86      105.86      4.16 o 
  -4   8   3        0.85        0.43      2.04 o 
  -3   8   3      285.35      271.77     17.00 o 
  -2   8   3      172.03      187.59      7.78 o 
  -1   8   3      571.23      570.98     14.40 o 
   0   8   3      174.49      169.65      7.35 o 
   1   8   3      493.59      487.39     10.49 o 
   2   8   3        3.13        3.63      1.81 o 
   3   8   3      627.32      623.31     12.58 o 
   4   8   3       18.07       20.09      2.86 o 
   5   8   3       65.23       58.33      3.70 o 
   6   8   3       23.06       25.22      3.44 o 
   7   8   3      322.09      315.68     12.57 o 
   8   8   3        0.13        2.79      3.56 o 
  -9   9   3        4.92        4.32      3.68 o 
  -8   9   3      188.69      208.80     10.48 o 
  -7   9   3       57.28       55.52      5.50 o 
  -6   9   3        0.23        1.80      2.62 o 
  -5   9   3      256.26      268.82     10.25 o 
  -4   9   3      157.83      158.44      7.91 o 
  -3   9   3       46.75       48.34      5.06 o 
  -2   9   3      374.96      385.95     37.07 o 
  -1   9   3       42.01       45.90      8.27 o 
   0   9   3       32.77       30.43      4.24 o 
   1   9   3      109.51       97.23      6.37 o 
   2   9   3      672.77      648.08     16.62 o 
   3   9   3        0.75        0.91      1.98 o 
   4   9   3      117.13      128.48      5.88 o 
   5   9   3      129.63      131.75      5.61 o 
   6   9   3        8.21       11.07      2.84 o 
   7   9   3       40.12       48.33      6.40 o 
  -6  10   3      135.16      135.34      8.96 o 
  -5  10   3        3.93        5.50      3.02 o 
  -4  10   3      184.52      177.86      8.94 o 
  -3  10   3        2.02        2.63      2.91 o 
  -2  10   3        6.20       10.12      3.19 o 
  -1  10   3      182.50      183.43     15.43 o 
   0  10   3      420.66      425.27     13.81 o 
   1  10   3      103.75       97.42      7.01 o 
   2  10   3       13.04       17.37      3.90 o 
   3  10   3      125.08      141.38     14.92 o 
   4  10   3      211.61      218.80      9.89 o 
   5  10   3        0.11        2.58      2.50 o 
   6  10   3       66.71       84.14      7.44 o 
  -6  11   3        7.37        9.23      5.35 o 
  -5  11   3      140.46      135.57      8.62 o 
  -4  11   3       31.99       34.01      5.23 o 
  -3  11   3        4.44        2.60      3.39 o 
  -2  11   3      291.62      291.38     11.85 o 
  -1  11   3      340.05      329.34     12.75 o 
   0  11   3      107.66      107.97      7.80 o 
   1  11   3      197.59      221.88     10.28 o 
   2  11   3       27.82       36.49      5.99 o 
   3  11   3       59.72       55.87      7.83 o 
   4  11   3       20.07       18.62      3.67 o 
  -3  12   3      136.22      154.03     14.18 o 
  -2  12   3        9.38        0.34      5.69 o 
 -14   0   4      145.19      135.43     12.17 o 
 -12   0   4      114.61      120.48      7.36 o 
 -10   0   4       33.59       38.63      4.07 o 
  -8   0   4      102.83       82.05      4.51 o 
  -6   0   4     4527.31     4588.36     66.78 o 
  -4   0   4     3158.37     3308.14     48.31 o 
  -2   0   4     3424.63     3376.30     71.15 o 
   0   0   4     2638.05     2926.58     62.32 o 
   2   0   4     5214.49     5414.07    112.47 o 
   4   0   4     1662.55     1510.18     25.27 o 
   6   0   4      580.99      592.19     13.63 o 
   8   0   4      264.14      262.43      9.22 o 
  10   0   4      153.52      168.65     12.22 o 
 -13   1   4       77.09       87.75      4.80 o 
 -12   1   4       11.67        8.40      2.00 o 
 -11   1   4      181.66      184.64      6.42 o 
 -10   1   4      251.96      254.64      8.22 o 
  -9   1   4      295.11      310.02      7.85 o 
  -8   1   4      342.86      341.19      6.85 o 
  -7   1   4     1683.69     1654.15     19.87 o 
  -6   1   4     1380.32     1365.21     14.19 o 
  -5   1   4      309.62      323.36      4.48 o 
  -4   1   4      215.29      191.07      3.64 o 
  -3   1   4      583.72      602.80      7.75 o 
  -2   1   4      318.87      353.66      6.07 o 
  -1   1   4     5117.29     5115.22     80.16 o 
   0   1   4     1217.30     1202.69     19.11 o 
   1   1   4      705.34      779.47     20.66 o 
   2   1   4     4798.48     5068.10     74.70 o 
   3   1   4     3016.71     3034.84     37.11 o 
   4   1   4     3074.55     3352.94     41.23 o 
   5   1   4      571.13      589.55      7.89 o 
   6   1   4     1664.52     1635.97     20.13 o 
   7   1   4      397.01      394.24      7.79 o 
   8   1   4      130.67      128.01      5.37 o 
   9   1   4      201.40      215.56      7.42 o 
  10   1   4      141.36      130.76      7.79 o 
  11   1   4        2.85        3.04      4.37 o 
 -13   2   4       16.94       19.08      3.29 o 
 -12   2   4       21.90       20.87      2.74 o 
 -11   2   4      167.35      168.51      7.90 o 
 -10   2   4       89.50       87.49      3.95 o 
  -9   2   4      909.67      856.49     13.01 o 
  -8   2   4        0.37        0.98      1.24 o 
  -7   2   4      229.99      207.37      6.84 o 
  -6   2   4       28.36       29.90      4.92 o 
  -5   2   4     1930.11     1946.88     18.85 o 
  -4   2   4      196.93      215.65      3.59 o 
  -3   2   4     1213.76     1199.54     12.13 o 
  -2   2   4     2261.80     2486.16     22.92 o 
  -1   2   4     2234.67     2361.83     24.77 o 
   0   2   4      395.76      383.15      5.69 o 
   1   2   4     1391.47     1249.35     14.37 o 
   2   2   4       28.24       28.58      1.24 o 
   3   2   4      928.15     1009.63     10.80 o 
   4   2   4      139.72      162.42      3.93 o 
   5   2   4     3839.16     3705.33     37.44 o 
   6   2   4      144.78      143.16      4.97 o 
   7   2   4      115.13      116.95      4.87 o 
   8   2   4        3.20        9.18      2.84 o 
   9   2   4       84.48       89.39      6.61 o 
  10   2   4        5.21        3.60      2.92 o 
  11   2   4      427.09      461.87     15.55 o 
 -13   3   4       12.32       15.46      4.06 o 
 -12   3   4       19.86       16.61      6.94 o 
 -11   3   4      792.82      705.85     15.59 o 
 -10   3   4      171.56      173.10      6.37 o 
  -9   3   4      320.91      297.97      7.86 o 
  -8   3   4       66.11       56.77      3.93 o 
  -7   3   4      419.32      409.67      6.99 o 
  -6   3   4      212.28      205.03      3.79 o 
  -5   3   4      391.97      378.92      5.45 o 
  -4   3   4     3541.86     3661.22     33.41 o 
  -3   3   4     1658.62     1697.28     16.62 o 
  -2   3   4     1049.68     1090.78     11.29 o 
  -1   3   4      159.63      221.89      5.30 o 
   0   3   4     6428.43     6580.64     65.14 o 
   1   3   4        0.24        3.52      2.27 o 
   2   3   4     2586.09     2629.15     27.94 o 
   3   3   4     2580.60     2665.36     24.91 o 
   4   3   4      367.74      380.06      6.37 o 
   5   3   4      573.77      541.08      9.65 o 
   6   3   4       55.52       48.79      4.38 o 
   7   3   4      586.02      544.88     14.81 o 
   8   3   4       59.84       64.18      5.67 o 
   9   3   4      405.93      418.22     13.89 o 
  10   3   4       39.21       41.85      5.44 o 
  11   3   4       39.84       52.01      6.37 o 
 -12   4   4      164.74      172.28      9.21 o 
 -11   4   4        6.67        5.87      3.09 o 
 -10   4   4        1.15        1.57      2.64 o 
  -9   4   4       49.19       48.82      3.59 o 
  -8   4   4      277.49      287.05      9.54 o 
  -7   4   4        0.00        0.35      0.97 o 
  -6   4   4       53.99       52.40      2.08 o 
  -5   4   4      275.74      277.72      4.70 o 
  -4   4   4      418.80      411.07      5.85 o 
  -3   4   4       48.54       57.66      1.89 o 
  -2   4   4     2780.09     2768.68     25.83 o 
  -1   4   4      141.33      154.40      2.78 o 
   0   4   4       37.14       27.73      1.54 o 
   1   4   4      872.40      894.95     11.22 o 
   2   4   4     3837.84     3965.24     40.91 o 
   3   4   4      280.74      279.15      6.44 o 
   4   4   4     4702.85     4781.59     56.78 o 
   5   4   4       16.94       21.35      2.20 o 
   6   4   4      233.37      219.53      8.71 o 
   7   4   4       16.86       17.45      3.47 o 
   8   4   4     1019.18     1011.87     29.52 o 
   9   4   4        2.37        5.37      3.00 o 
  10   4   4      174.30      166.21     19.19 o 
 -12   5   4        6.03        4.46      3.58 o 
 -11   5   4       91.38       87.08     10.67 o 
 -10   5   4      264.86      255.35     15.73 o 
  -9   5   4      149.41      137.69      7.25 o 
  -8   5   4       72.68       75.43      9.64 o 
  -7   5   4      152.68      165.20      6.55 o 
  -6   5   4       10.65       12.20      1.38 o 
  -5   5   4     1547.55     1560.84     16.53 o 
  -4   5   4      296.66      288.11      6.37 o 
  -3   5   4     1075.01     1084.70     11.99 o 
  -2   5   4        4.54        5.73      0.87 o 
  -1   5   4     1268.34     1301.48     13.45 o 
   0   5   4      794.19      794.78     10.40 o 
   1   5   4        8.34        8.87      1.64 o 
   2   5   4     1177.86     1190.73     17.70 o 
   3   5   4     2877.07     2803.54    114.74 o 
   4   5   4      125.91      124.97      4.51 o 
   5   5   4      103.51      104.21      4.26 o 
   6   5   4     2001.11     1991.39     36.42 o 
   7   5   4       61.05       50.94      5.29 o 
   8   5   4        0.32        5.49      2.85 o 
   9   5   4      300.62      286.68     19.85 o 
  10   5   4        1.78        0.15      4.27 o 
 -12   6   4       27.88       42.28      6.18 o 
 -11   6   4      237.54      239.84     17.13 o 
 -10   6   4        4.72        1.54      2.77 o 
  -9   6   4      400.09      382.94     12.42 o 
  -8   6   4        4.68        2.00      2.45 o 
  -7   6   4        9.29       11.55      2.10 o 
  -6   6   4      865.35      823.90     12.01 o 
  -5   6   4      513.34      507.28      9.35 o 
  -4   6   4       53.13       44.48      2.09 o 
  -3   6   4      451.95      459.52      6.65 o 
  -2   6   4      339.63      332.29      5.23 o 
  -1   6   4      707.65      712.87     12.24 o 
   0   6   4        1.20        1.78      1.28 o 
   1   6   4     1303.65     1273.03     19.03 o 
   2   6   4       86.64       83.22      6.50 o 
   3   6   4        1.17        2.37      1.44 o 
   4   6   4      279.21      289.20      7.50 o 
   5   6   4     2507.78     2517.54     33.74 o 
   6   6   4      123.77      117.52      7.09 o 
   7   6   4      343.66      334.10     23.80 o 
   8   6   4        0.37       -0.77      2.58 o 
   9   6   4        3.75        3.06      3.12 o 
 -11   7   4       19.92       12.65      4.34 o 
 -10   7   4      236.84      244.96     10.77 o 
  -9   7   4        3.70        6.20      3.10 o 
  -8   7   4      120.46      114.52      6.79 o 
  -7   7   4      536.99      540.41     16.25 o 
  -6   7   4      103.57      107.72      4.04 o 
  -5   7   4      510.83      512.81      8.94 o 
  -4   7   4      655.93      666.21     10.29 o 
  -3   7   4      297.39      300.94      9.32 o 
  -2   7   4        0.06        1.92      1.33 o 
  -1   7   4      330.11      317.06      7.69 o 
   0   7   4     1337.82     1292.83     22.86 o 
   1   7   4        7.02       11.53      2.07 o 
   2   7   4       17.25       23.21      2.66 o 
   3   7   4      221.92      213.94      6.61 o 
   4   7   4        5.87        7.57      2.11 o 
   5   7   4       42.10       39.73      3.54 o 
   6   7   4      641.48      603.48     17.03 o 
   7   7   4       95.77      103.97      7.56 o 
   8   7   4       12.57       14.41      4.11 o 
 -10   8   4        3.76        1.06      3.63 o 
  -9   8   4        0.19        1.09      4.74 o 
  -8   8   4      609.25      552.25     15.65 o 
  -7   8   4       23.91       22.17      3.04 o 
  -6   8   4      204.65      216.09      5.95 o 
  -5   8   4        4.24        6.56      2.58 o 
  -4   8   4        1.50        4.24      2.23 o 
  -3   8   4      708.58      709.24     16.69 o 
  -2   8   4     1230.80     1220.69     24.05 o 
  -1   8   4      196.87      184.40     11.80 o 
   0   8   4        8.12       10.71      2.64 o 
   1   8   4       36.11       35.20      3.36 o 
   2   8   4       69.61       62.72      5.39 o 
   3   8   4       52.03       55.68      4.04 o 
   4   8   4      745.38      725.35     14.27 o 
   5   8   4       13.97       11.13      2.57 o 
   6   8   4       11.45       12.46      3.67 o 
   7   8   4        2.61        4.01      6.23 o 
   8   8   4      163.55      159.72     14.28 o 
  -9   9   4       97.70       92.79     10.75 o 
  -8   9   4        6.19        3.39      4.76 o 
  -7   9   4        4.84        9.86      4.02 o 
  -6   9   4       44.31       45.34      5.02 o 
  -5   9   4      114.03      131.20      7.16 o 
  -4   9   4      544.60      579.03     29.61 o 
  -3   9   4      745.11      733.67     33.91 o 
  -2   9   4      296.51      292.23     10.53 o 
  -1   9   4      390.11      379.81     14.38 o 
   0   9   4       70.06       74.74      7.21 o 
   1   9   4      120.35      121.48     11.51 o 
   2   9   4      193.99      178.23      6.63 o 
   3   9   4      590.39      574.35     12.74 o 
   4   9   4        0.52        1.12      2.14 o 
   5   9   4      160.40      165.60      8.83 o 
   6   9   4       60.26       61.33      6.52 o 
   7   9   4       65.25       81.16     10.75 o 
  -7  10   4        2.21        5.54      4.22 o 
  -6  10   4       56.95       57.70      8.71 o 
  -5  10   4      304.34      314.57     11.79 o 
  -4  10   4      116.13      107.26      7.32 o 
  -3  10   4      647.51      670.69     17.95 o 
  -2  10   4       63.92       64.43      5.98 o 
  -1  10   4      191.09      174.18     16.93 o 
   0  10   4      121.03      124.08      7.66 o 
   1  10   4      844.75      872.87     21.06 o 
   2  10   4       68.10       60.97      6.03 o 
   3  10   4       23.10       25.32      4.96 o 
   4  10   4        6.85        2.72      3.20 o 
   5  10   4       68.03       71.56      5.50 o 
  -6  11   4        1.70        0.90      3.37 o 
  -5  11   4       21.72       16.20      4.69 o 
  -4  11   4      346.78      360.55     13.36 o 
  -3  11   4       82.37       80.90      7.08 o 
  -2  11   4        3.13        0.12      2.86 o 
  -1  11   4      155.06      152.42     12.29 o 
   0  11   4       33.30       40.14      7.14 o 
   1  11   4        7.17        4.11      3.19 o 
   2  11   4      254.57      255.03     11.33 o 
   3  11   4      137.63      151.44      9.14 o 
   4  11   4       32.00       34.75      5.52 o 
 -13   0   5       35.69       37.61      7.70 o 
 -11   0   5      464.22      443.81     13.20 o 
  -9   0   5        0.05        2.32      1.72 o 
  -7   0   5     2557.03     2491.93    103.73 o 
  -5   0   5      296.71      290.84     11.14 o 
  -3   0   5     8065.90     8108.35    165.37 o 
  -1   0   5     4050.65     4104.20     86.76 o 
   1   0   5     2137.95     2411.10     53.78 o 
   3   0   5     3567.23     3451.48     75.76 o 
   5   0   5     2490.36     2346.02    135.97 o 
   7   0   5       74.34       78.13      5.13 o 
   9   0   5      240.41      242.50     14.23 o 
 -14   1   5       11.50       16.05      4.07 o 
 -13   1   5      267.87      265.99      7.69 o 
 -12   1   5      114.94      123.53      5.77 o 
 -11   1   5       51.77       51.10      4.01 o 
 -10   1   5      181.98      178.70      5.38 o 
  -9   1   5      286.32      279.21      6.48 o 
  -8   1   5      187.64      177.52      4.82 o 
  -7   1   5       10.14        8.72      1.62 o 
  -6   1   5      583.27      549.72      8.00 o 
  -5   1   5     1426.03     1420.20     19.58 o 
  -4   1   5        4.34        9.59      1.28 o 
  -3   1   5       53.50       27.53      2.73 o 
  -2   1   5     8249.01     8746.22    125.78 o 
  -1   1   5       31.76       45.10      4.05 o 
   0   1   5     5207.92     5577.96     89.43 o 
   1   1   5     8628.93     9182.39    132.32 o 
   2   1   5     3277.55     3790.64     58.59 o 
   3   1   5     1130.84     1158.54     21.23 o 
   4   1   5     1353.55     1290.70     18.58 o 
   5   1   5     1249.06     1270.90     18.92 o 
   6   1   5      634.88      597.72      9.94 o 
   7   1   5      430.70      415.15     12.98 o 
   8   1   5       18.48       21.82      2.88 o 
   9   1   5      119.86      121.86      8.56 o 
  10   1   5      175.17      185.29     13.49 o 
 -13   2   5        5.32        6.41      2.49 o 
 -12   2   5       54.56       58.12      5.25 o 
 -11   2   5        0.11        1.41      1.77 o 
 -10   2   5      115.96      113.79      9.03 o 
  -9   2   5        2.45        3.54      3.92 o 
  -8   2   5      979.15      965.15     15.97 o 
  -7   2   5       78.81       72.12      2.66 o 
  -6   2   5      565.89      551.67      7.11 o 
  -5   2   5      145.45      147.78      3.06 o 
  -4   2   5     4288.77     4230.86     38.23 o 
  -3   2   5      288.50      295.34      4.40 o 
  -2   2   5      381.62      336.27      6.38 o 
  -1   2   5      777.38      876.23     12.98 o 
   0   2   5     8788.85     9098.81    155.77 o 
   1   2   5      680.53      835.47     12.56 o 
   2   2   5     3825.59     3759.01     44.75 o 
   3   2   5      205.44      207.75      4.23 o 
   4   2   5        0.41        1.14      0.86 o 
   5   2   5      406.49      390.44     11.41 o 
   6   2   5      765.68      726.39     13.52 o 
   7   2   5      154.07      151.61      9.94 o 
   8   2   5      461.56      457.15     14.67 o 
   9   2   5        1.45        1.21      2.41 o 
  10   2   5       13.48       18.45      4.01 o 
 -13   3   5      116.55      132.17      9.84 o 
 -12   3   5      117.16      129.46      8.03 o 
 -11   3   5      107.68       99.78      5.36 o 
 -10   3   5      115.22      113.52      5.23 o 
  -9   3   5     1060.61     1057.97     17.79 o 
  -8   3   5      503.60      487.34     10.16 o 
  -7   3   5        9.05        9.70      1.32 o 
  -6   3   5      645.12      649.76      8.26 o 
  -5   3   5     1048.98     1074.95     11.88 o 
  -4   3   5       21.91       15.67      1.42 o 
  -3   3   5     3175.98     3341.70     30.80 o 
  -2   3   5     1222.63     1203.79     14.38 o 
  -1   3   5       99.86      120.66      3.43 o 
   0   3   5     3210.14     3384.00     35.31 o 
   1   3   5     2742.80     2720.17     32.55 o 
   2   3   5     1169.06     1268.28     15.38 o 
   3   3   5      872.44      853.58     30.33 o 
   4   3   5     2099.49     2026.07     23.05 o 
   5   3   5       13.63       17.68      2.70 o 
   6   3   5       27.97       30.13      5.94 o 
   7   3   5      631.07      627.38     16.66 o 
   8   3   5      140.02      126.93      7.35 o 
   9   3   5       31.56       36.35      5.04 o 
  10   3   5      282.40      292.30     20.81 o 
 -13   4   5       98.50      108.15     11.83 o 
 -12   4   5        0.83       -0.30      3.66 o 
 -11   4   5      485.65      487.29     14.87 o 
 -10   4   5        7.44        7.34      2.99 o 
  -9   4   5       58.99       57.28      6.33 o 
  -8   4   5        2.74        1.77      1.44 o 
  -7   4   5      792.89      793.68     12.39 o 
  -6   4   5      294.64      247.56      4.92 o 
  -5   4   5     1180.59     1172.13     13.02 o 
  -4   4   5      446.66      445.16      6.31 o 
  -3   4   5      351.01      353.19      5.28 o 
  -2   4   5      123.76      130.24      2.79 o 
  -1   4   5      670.41      506.91      7.62 o 
   0   4   5        1.64        4.73      0.96 o 
   1   4   5     1031.19     1117.15     13.88 o 
   2   4   5       17.99       17.70      2.45 o 
   3   4   5     3213.50     3233.71     40.31 o 
   4   4   5       98.34       85.37      4.62 o 
   5   4   5      125.50      117.89      4.47 o 
   6   4   5        2.11        2.73      2.70 o 
   7   4   5       36.32       38.18      6.67 o 
   8   4   5        0.59        2.56      3.43 o 
   9   4   5      803.42      809.63     35.55 o 
  10   4   5        1.60        3.29      4.42 o 
 -12   5   5      131.17      151.07      9.13 o 
 -11   5   5      228.80      208.30     13.67 o 
 -10   5   5      142.50      138.64      7.67 o 
  -9   5   5      526.90      522.66     14.40 o 
  -8   5   5       53.75       43.51      5.59 o 
  -7   5   5      246.03      229.82      5.66 o 
  -6   5   5     2021.26     2034.49     20.96 o 
  -5   5   5     1769.56     1825.68     18.95 o 
  -4   5   5        5.73        5.04      0.99 o 
  -3   5   5      643.81      630.61      8.12 o 
  -2   5   5     1426.25     1488.43     15.42 o 
  -1   5   5      924.71      994.98     12.82 o 
   0   5   5      575.49      511.39     21.48 o 
   1   5   5      968.41      872.26     30.18 o 
   2   5   5       42.02       43.39      3.87 o 
   3   5   5      583.50      591.62     11.15 o 
   4   5   5      209.33      203.15      6.10 o 
   5   5   5      192.26      170.87      5.67 o 
   6   5   5      295.48      296.97     15.70 o 
   7   5   5      303.28      308.08     11.59 o 
   8   5   5       27.89       19.70      4.37 o 
   9   5   5       63.10       71.67      6.97 o 
 -12   6   5        3.65        1.25      3.56 o 
 -11   6   5       13.54       20.56      4.21 o 
 -10   6   5      109.06      112.31      7.30 o 
  -9   6   5       24.61       28.53      4.30 o 
  -8   6   5      436.23      416.23     12.33 o 
  -7   6   5        0.04        0.78      1.46 o 
  -6   6   5      124.72      112.49      5.03 o 
  -5   6   5     1075.05     1067.93     12.71 o 
  -4   6   5      694.67      677.89      8.99 o 
  -3   6   5      455.82      444.20      7.64 o 
  -2   6   5      290.30      265.12      6.73 o 
  -1   6   5       54.32       52.41      3.98 o 
   0   6   5      388.19      382.12      8.52 o 
   1   6   5        3.37        2.97      1.46 o 
   2   6   5     2123.97     2072.34     28.53 o 
   3   6   5        4.42        3.51      1.66 o 
   4   6   5       96.59       96.84      5.58 o 
   5   6   5        0.44        0.41      1.75 o 
   6   6   5      652.50      655.45     17.59 o 
   7   6   5       62.18       62.42      6.12 o 
   8   6   5      313.87      301.12     13.74 o 
 -11   7   5        2.49        3.54      3.46 o 
 -10   7   5        0.25        0.59      2.77 o 
  -9   7   5       58.64       55.49      5.53 o 
  -8   7   5       35.47       44.79      4.80 o 
  -7   7   5      810.59      777.47     17.28 o 
  -6   7   5      748.59      769.68     11.94 o 
  -5   7   5      787.94      753.29     13.23 o 
  -4   7   5      515.95      503.32     14.70 o 
  -3   7   5      855.67      828.36     14.27 o 
  -2   7   5      334.47      322.61      7.93 o 
  -1   7   5      129.37      132.90      9.56 o 
   0   7   5      831.25      853.75     16.01 o 
   1   7   5      668.78      665.47     17.23 o 
   2   7   5        3.59        4.71      1.81 o 
   3   7   5       89.94       95.50      4.70 o 
   4   7   5     1093.23     1063.67     18.19 o 
   5   7   5       40.78       39.36      3.63 o 
   6   7   5      293.84      258.72     25.59 o 
   7   7   5      131.53      129.07      8.41 o 
   8   7   5        1.97        0.89      3.25 o 
 -10   8   5        3.95       10.79      3.93 o 
  -9   8   5       29.23       31.61      4.81 o 
  -8   8   5      503.05      410.38     12.98 o 
  -7   8   5      578.37      582.96     15.43 o 
  -6   8   5        3.00        4.64      2.47 o 
  -5   8   5      872.57      882.77     19.33 o 
  -4   8   5      180.35      173.13      7.56 o 
  -3   8   5      270.08      257.57      9.23 o 
  -2   8   5      430.16      421.19     12.30 o 
  -1   8   5     2003.90     1989.10     28.44 o 
   0   8   5        0.05       -0.15      1.62 o 
   1   8   5        0.87       -0.51      1.55 o 
   2   8   5      340.33      343.59     12.61 o 
   3   8   5      589.61      587.57     12.65 o 
   4   8   5       88.10       86.20      5.03 o 
   5   8   5       82.37       99.55      5.47 o 
   6   8   5        0.99        1.11      2.95 o 
   7   8   5       42.84       48.40      6.44 o 
  -7   9   5       19.52       13.69      4.86 o 
  -6   9   5      525.91      515.25     14.66 o 
  -5   9   5      217.57      208.65      9.47 o 
  -4   9   5       21.43       16.02      4.49 o 
  -3   9   5      409.71      392.53     12.40 o 
  -2   9   5       13.23       17.58      3.48 o 
  -1   9   5      144.30      133.96      7.39 o 
   0   9   5      151.92      138.69      7.45 o 
   1   9   5      334.02      329.67     11.36 o 
   2   9   5       14.25       10.04      2.59 o 
   3   9   5       44.45       50.73      4.30 o 
   4   9   5       85.45       98.27      5.54 o 
   5   9   5        3.60        6.78      3.38 o 
   6   9   5        0.63        2.38      3.66 o 
  -7  10   5        5.10       11.38      4.86 o 
  -6  10   5        4.65        9.94      3.54 o 
  -5  10   5       85.00       73.24      6.37 o 
  -4  10   5      627.97      622.40     17.18 o 
  -3  10   5       61.23       64.48      6.08 o 
  -2  10   5      107.82       98.67      7.07 o 
  -1  10   5       28.21       24.88      5.81 o 
   0  10   5        6.59        6.65      3.53 o 
   1  10   5       24.45       28.20      4.98 o 
   2  10   5      588.86      563.21     16.54 o 
   3  10   5       21.97       20.49      4.37 o 
   4  10   5       12.26       11.35      3.14 o 
   5  10   5        8.15       11.91      4.05 o 
  -6  11   5       19.19       17.73      4.62 o 
  -5  11   5       92.90       94.24      7.65 o 
  -4  11   5        1.69        1.79      3.17 o 
  -3  11   5       68.33       72.07      6.73 o 
  -2  11   5       13.69       18.77      4.32 o 
  -1  11   5        2.32        0.16      3.10 o 
   0  11   5       59.57       57.64      6.35 o 
   1  11   5      140.81      136.21     10.80 o 
   2  11   5        0.11       -0.34      3.38 o 
   3  11   5       66.23       85.97     10.60 o 
 -14   0   6       27.48       36.46      7.70 o 
 -12   0   6      200.33      199.55      9.05 o 
 -10   0   6      590.05      605.35     15.48 o 
  -8   0   6       52.24       47.49      4.04 o 
  -6   0   6     4478.12     4498.28     97.21 o 
  -4   0   6      171.79      129.89      7.16 o 
  -2   0   6     4958.59     5302.69    111.29 o 
   0   0   6     5212.18     5437.28    114.43 o 
   2   0   6      492.13      501.35     16.59 o 
   4   0   6     2610.48     2334.11     55.55 o 
   6   0   6     1208.08     1148.12     22.60 o 
   8   0   6      244.25      231.66     13.59 o 
 -14   1   6       82.45       95.39     10.30 o 
 -13   1   6       79.58       74.36      5.29 o 
 -12   1   6       65.21       70.13      4.85 o 
 -11   1   6      501.86      510.55     13.47 o 
 -10   1   6      129.71      123.03      5.28 o 
  -9   1   6      184.46      178.54      6.09 o 
  -8   1   6      835.60      830.03     14.48 o 
  -7   1   6     1079.88     1052.66     13.61 o 
  -6   1   6      364.74      334.77      9.57 o 
  -5   1   6      221.79      184.83     12.61 o 
  -4   1   6     3346.89     3403.14     52.48 o 
  -3   1   6      622.40      726.86     14.48 o 
  -2   1   6     4458.04     4726.63     70.66 o 
  -1   1   6     3917.22     4331.97     65.31 o 
   0   1   6      589.33      651.19     13.54 o 
   1   1   6      849.41      832.16     17.62 o 
   2   1   6     2118.96     2079.52     34.64 o 
   3   1   6      396.10      379.27     10.04 o 
   4   1   6       54.20       49.33      6.45 o 
   5   1   6     1438.57     1408.52     30.77 o 
   6   1   6       11.15       11.91      2.17 o 
   7   1   6      271.75      250.87      7.65 o 
   8   1   6      234.91      228.46     14.21 o 
   9   1   6       88.92       78.56      9.32 o 
  10   1   6      215.75      206.88     14.48 o 
 -13   2   6      342.84      343.51     10.39 o 
 -12   2   6        1.38        3.64      2.17 o 
 -11   2   6        2.28        4.82      2.17 o 
 -10   2   6       25.43       30.14      3.21 o 
  -9   2   6     1471.97     1429.68     22.13 o 
  -8   2   6      625.79      637.42     12.17 o 
  -7   2   6      694.79      646.44     26.55 o 
  -6   2   6        0.85        0.38      0.79 o 
  -5   2   6      849.30      849.52      9.94 o 
  -4   2   6      261.74      289.83      6.27 o 
  -3   2   6     1234.09     1078.27     15.64 o 
  -2   2   6      159.54      218.86     25.42 o 
  -1   2   6     3014.01     3309.49     40.69 o 
   0   2   6      579.49      622.91     10.46 o 
   1   2   6     2418.39     2420.99     31.12 o 
   2   2   6      467.85      520.10     12.00 o 
   3   2   6     2573.28     2677.91     34.51 o 
   4   2   6        2.51        2.29      1.21 o 
   5   2   6      122.53      119.95      5.44 o 
   6   2   6       18.80       15.49      3.07 o 
   7   2   6      818.39      769.52     18.78 o 
   8   2   6        3.98        4.50      2.58 o 
   9   2   6      205.75      202.05     12.24 o 
  10   2   6        8.52        5.45      4.91 o 
 -13   3   6       42.09       34.16      5.35 o 
 -12   3   6      177.55      188.47      7.37 o 
 -11   3   6      344.62      340.87      9.58 o 
 -10   3   6      100.92       96.24      5.01 o 
  -9   3   6        4.68        5.49      1.97 o 
  -8   3   6     1206.76     1199.45     19.04 o 
  -7   3   6     1127.47     1098.68     19.62 o 
  -6   3   6       71.62       70.59      2.87 o 
  -5   3   6     1377.36     1353.82     14.51 o 
  -4   3   6      963.71     1028.73     12.58 o 
  -3   3   6     1514.39     1682.65     19.47 o 
  -2   3   6      786.83      732.53     10.12 o 
  -1   3   6     5355.42     5608.34     56.82 o 
   0   3   6      999.51     1087.36     13.74 o 
   1   3   6     1900.25     1987.66     22.61 o 
   2   3   6     1709.79     1742.83     20.48 o 
   3   3   6      221.44      217.17      7.42 o 
   4   3   6     1077.86     1024.28     24.61 o 
   5   3   6      189.09      173.99      6.85 o 
   6   3   6       52.14       58.87      5.20 o 
   7   3   6      154.93      140.69      7.48 o 
   8   3   6      830.90      798.96     20.38 o 
   9   3   6       97.33      107.27     12.59 o 
 -13   4   6       12.71       12.44      4.21 o 
 -12   4   6       49.79       58.43      9.10 o 
 -11   4   6        7.65        4.95      3.07 o 
 -10   4   6      997.46      968.19     17.83 o 
  -9   4   6       52.95       52.36      3.80 o 
  -8   4   6      227.12      207.35      6.36 o 
  -7   4   6      648.27      622.49      8.60 o 
  -6   4   6     1007.21      984.76     11.74 o 
  -5   4   6      186.09      178.31      3.85 o 
  -4   4   6      865.23      811.70      9.86 o 
  -3   4   6       84.87       92.93      3.03 o 
  -2   4   6     1198.41     1231.20     15.33 o 
  -1   4   6      927.90      930.54     12.29 o 
   0   4   6     1802.62     1633.18     26.45 o 
   1   4   6      375.40      360.56     12.25 o 
   2   4   6      104.15       94.63      3.97 o 
   3   4   6      147.58      141.19      4.90 o 
   4   4   6      320.84      296.62      7.44 o 
   5   4   6       66.68       58.17      4.54 o 
   6   4   6      713.38      704.29     17.96 o 
   7   4   6       10.96       15.05      3.73 o 
   8   4   6        3.11        4.40      2.96 o 
   9   4   6       15.30       17.25      4.27 o 
 -12   5   6       37.86       45.34      6.18 o 
 -11   5   6      306.31      272.84     11.11 o 
 -10   5   6      196.21      186.00      8.60 o 
  -9   5   6       64.91       67.47      5.50 o 
  -8   5   6      748.91      733.82     13.70 o 
  -7   5   6      961.37      949.43     13.99 o 
  -6   5   6      808.97      804.77     13.78 o 
  -5   5   6     1448.24     1409.18     15.56 o 
  -4   5   6      801.08      750.60     18.99 o 
  -3   5   6      296.02      297.48      5.52 o 
  -2   5   6     2345.73     2425.90     31.58 o 
  -1   5   6      322.15      285.20      8.69 o 
   0   5   6      166.61      184.90      7.12 o 
   1   5   6      879.04      861.41     21.06 o 
   2   5   6     1125.59     1064.96     17.07 o 
   3   5   6       19.10       14.15      2.22 o 
   4   5   6     1274.62     1253.78     19.58 o 
   5   5   6      403.57      403.00      9.43 o 
   6   5   6      113.67       92.97      9.94 o 
   7   5   6      210.59      210.51      9.76 o 
   8   5   6      359.03      350.38     17.35 o 
   9   5   6      167.55      207.22     14.97 o 
 -12   6   6        2.76        5.56      3.79 o 
 -11   6   6        0.28        2.24      5.77 o 
 -10   6   6       24.58       30.54      4.59 o 
  -9   6   6      498.50      488.54     21.76 o 
  -8   6   6       18.16       20.49      3.52 o 
  -7   6   6      933.33      961.07     14.99 o 
  -6   6   6      168.63      158.12      4.78 o 
  -5   6   6      245.19      231.10      9.14 o 
  -4   6   6      325.68      317.16      7.58 o 
  -3   6   6     2926.08     2946.52     32.70 o 
  -2   6   6      112.09      110.55      4.41 o 
  -1   6   6      625.63      603.71     11.61 o 
   0   6   6       31.30       28.51      3.40 o 
   1   6   6      466.69      461.93     10.08 o 
   2   6   6      125.89      137.81      5.28 o 
   3   6   6       61.09       60.25      3.89 o 
   4   6   6       42.41       48.54      4.71 o 
   5   6   6      123.24      117.38      5.30 o 
   6   6   6        7.65        7.42      3.01 o 
   7   6   6      195.46      183.67     11.11 o 
   8   6   6        2.58        6.21      3.41 o 
 -11   7   6       78.32       80.74      7.14 o 
 -10   7   6        0.94        4.15      3.04 o 
  -9   7   6        3.87        4.42      2.87 o 
  -8   7   6      650.60      649.24     16.45 o 
  -7   7   6      688.61      653.58     12.82 o 
  -6   7   6        4.92        9.11      2.15 o 
  -5   7   6      667.49      650.47     15.37 o 
  -4   7   6       10.86        9.08      1.96 o 
  -3   7   6        0.10        0.96      1.49 o 
  -2   7   6     1386.07     1354.74     20.90 o 
  -1   7   6      953.97      956.15     16.38 o 
   0   7   6       30.69       33.76      3.82 o 
   1   7   6      492.15      497.51     12.81 o 
   2   7   6        3.59        4.97      1.93 o 
   3   7   6       10.11        9.19      2.27 o 
   4   7   6      318.97      288.04     11.59 o 
   5   7   6      385.70      368.95     12.39 o 
   6   7   6      173.68      182.11      9.27 o 
   7   7   6       23.53       26.00      4.86 o 
 -10   8   6      180.40      199.06      9.96 o 
  -9   8   6        1.00       -1.10      2.70 o 
  -8   8   6       35.29       36.41      6.58 o 
  -7   8   6       46.54       36.26      5.99 o 
  -6   8   6      306.88      323.97     10.74 o 
  -5   8   6      328.60      311.16     17.62 o 
  -4   8   6      562.57      519.74     20.93 o 
  -3   8   6       37.20       34.73      4.20 o 
  -2   8   6      100.68       90.08      4.70 o 
  -1   8   6        0.39        0.66      2.17 o 
   0   8   6     1607.60     1601.57     24.70 o 
   1   8   6       13.08       13.75      2.61 o 
   2   8   6        0.54       -1.45      1.85 o 
   3   8   6        8.23        9.38      2.54 o 
   4   8   6      128.89      111.75      5.77 o 
   5   8   6       87.03       91.27      8.91 o 
   6   8   6      475.95      441.42     15.31 o 
  -7   9   6       56.39       58.79      7.65 o 
  -6   9   6       15.28       15.17      3.58 o 
  -5   9   6      130.11      126.22      7.26 o 
  -4   9   6       32.51       36.98      7.39 o 
  -3   9   6       13.28       12.67      3.18 o 
  -2   9   6      167.73      161.89      8.10 o 
  -1   9   6      163.89      153.36      8.01 o 
   0   9   6        1.86        1.48      2.60 o 
   1   9   6       19.00       21.01      3.88 o 
   2   9   6      563.39      539.47     12.65 o 
   3   9   6        0.22        0.74      2.36 o 
   4   9   6       60.15       69.41      5.12 o 
   5   9   6      108.91      115.65     10.57 o 
  -7  10   6       76.45       80.13      9.37 o 
  -6  10   6       15.49       21.57      4.27 o 
  -5  10   6       47.78       58.12      6.45 o 
  -4  10   6        0.05       -1.37      2.77 o 
  -3  10   6      470.01      474.44     15.24 o 
  -2  10   6       15.27       21.85      4.98 o 
  -1  10   6        6.49        2.22      3.02 o 
   0  10   6       88.48       79.45      6.66 o 
   1  10   6      176.45      177.22      8.98 o 
   2  10   6       35.66       41.83      5.46 o 
   3  10   6      262.06      262.82     11.14 o 
   4  10   6        6.52        7.67      3.06 o 
  -5  11   6       47.49       35.32      5.41 o 
  -4  11   6       98.03      119.96      8.33 o 
  -3  11   6        0.06        2.39      3.29 o 
  -2  11   6        9.71       11.44      3.98 o 
  -1  11   6       54.18       63.30      6.66 o 
   0  11   6        0.03       -2.86      2.76 o 
   1  11   6        5.79        4.97      3.52 o 
 -13   0   7       12.62       18.29      3.98 o 
 -11   0   7     1029.02     1092.36     23.95 o 
  -9   0   7      426.65      415.67     17.08 o 
  -7   0   7        0.72        1.96      2.31 o 
  -5   0   7      643.89      534.13     17.81 o 
  -3   0   7     7535.77     8047.55    166.49 o 
  -1   0   7      493.06      583.59     18.65 o 
   1   0   7     2267.23     2479.60     57.61 o 
   3   0   7      109.29       99.71      7.46 o 
   5   0   7     2260.11     2140.85     36.38 o 
   7   0   7      122.55      163.70     11.29 o 
 -14   1   7       62.59       89.95     10.26 o 
 -13   1   7      367.07      384.28     11.14 o 
 -12   1   7       99.45      107.38      5.89 o 
 -11   1   7       54.01       57.44      4.46 o 
 -10   1   7      895.55      908.08     16.76 o 
  -9   1   7      643.33      633.11     20.30 o 
  -8   1   7       35.12       31.01      2.96 o 
  -7   1   7     1082.07     1082.60     21.58 o 
  -6   1   7      502.05      422.53     25.30 o 
  -5   1   7     2940.68     3064.93     48.82 o 
  -4   1   7     2544.41     2589.73     41.88 o 
  -3   1   7     2399.17     2554.37     41.12 o 
  -2   1   7      103.57       96.19      4.48 o 
  -1   1   7     1744.09     1802.01     30.77 o 
   0   1   7     1948.20     2044.81     34.40 o 
   1   1   7       41.25       48.44      3.64 o 
   2   1   7       19.64       15.07      2.47 o 
   3   1   7      644.71      656.30     15.08 o 
   4   1   7        4.90        6.66      2.31 o 
   5   1   7      175.86      186.86      7.75 o 
   6   1   7      898.26      870.26     16.03 o 
   7   1   7      123.56      126.30      7.02 o 
   8   1   7      159.55      156.09     11.92 o 
   9   1   7      261.01      254.57     15.95 o 
 -13   2   7        0.62        4.38      2.53 o 
 -12   2   7      606.41      611.53     14.67 o 
 -11   2   7        1.24        0.00      2.33 o 
 -10   2   7       90.50       82.77      4.85 o 
  -9   2   7      508.29      474.00     10.64 o 
  -8   2   7     1073.26     1073.14     17.68 o 
  -7   2   7      529.13      533.74      8.69 o 
  -6   2   7      937.65      874.24     25.55 o 
  -5   2   7       44.30       44.82      2.71 o 
  -4   2   7      127.93      111.96      3.92 o 
  -3   2   7        1.24        6.49      1.33 o 
  -2   2   7     3186.38     3136.42     39.40 o 
  -1   2   7      216.97      220.37      5.59 o 
   0   2   7      982.15     1029.25     19.76 o 
   1   2   7      241.54      246.68     10.67 o 
   2   2   7     1052.30     1049.41     34.86 o 
   3   2   7       80.09       68.30      4.50 o 
   4   2   7     1218.21     1208.11     18.80 o 
   5   2   7        3.07        2.92      1.80 o 
   6   2   7       88.39       82.02      5.91 o 
   7   2   7       10.13       12.89      5.01 o 
   8   2   7      576.98      544.79     16.24 o 
   9   2   7       25.00       35.92      7.56 o 
 -13   3   7      139.25      136.45      8.87 o 
 -12   3   7       45.45       49.57      4.54 o 
 -11   3   7       73.84       81.99      9.50 o 
 -10   3   7      661.68      649.22     13.50 o 
  -9   3   7      975.58      983.68     18.07 o 
  -8   3   7      112.83      104.31      4.56 o 
  -7   3   7      288.58      267.10      5.04 o 
  -6   3   7      722.65      703.83      9.21 o 
  -5   3   7        0.33        1.23      0.81 o 
  -4   3   7     2179.18     2273.51     25.59 o 
  -3   3   7      659.96      680.22      9.99 o 
  -2   3   7      167.17      196.55      4.56 o 
  -1   3   7     1675.07     1712.83     20.26 o 
   0   3   7     1502.25     1368.21     37.04 o 
   1   3   7      151.75      154.27      4.19 o 
   2   3   7     1672.57     1640.11     19.97 o 
   3   3   7      690.33      651.00     20.31 o 
   4   3   7        6.73       10.66      2.42 o 
   5   3   7      491.67      476.21     12.83 o 
   6   3   7      410.61      398.85     25.61 o 
   7   3   7      392.75      350.40     12.36 o 
   8   3   7      315.21      286.26     11.57 o 
   9   3   7      327.19      352.30     13.68 o 
 -13   4   7       18.92       29.74      7.56 o 
 -12   4   7        3.65        3.60      3.24 o 
 -11   4   7      561.74      553.15     12.83 o 
 -10   4   7       51.07       53.78      4.12 o 
  -9   4   7      678.21      697.20     13.79 o 
  -8   4   7       62.62       62.63      3.89 o 
  -7   4   7      150.65      142.50      4.25 o 
  -6   4   7      458.34      427.07      6.79 o 
  -5   4   7     3304.17     3203.55     44.58 o 
  -4   4   7      110.62      112.25      3.80 o 
  -3   4   7     1261.56     1231.43     38.38 o 
  -2   4   7      381.82      367.48      6.79 o 
  -1   4   7      260.80      242.69      7.83 o 
   0   4   7       16.57       17.42      1.72 o 
   1   4   7     1834.10     1862.00     63.69 o 
   2   4   7        2.03        1.80      1.46 o 
   3   4   7      745.84      728.90     13.26 o 
   4   4   7        9.75       12.58      6.23 o 
   5   4   7       77.19       74.69      5.36 o 
   6   4   7       74.99       69.31     11.19 o 
   7   4   7      387.39      360.64     12.98 o 
   8   4   7       28.53       28.03      4.71 o 
 -12   5   7        3.64       -0.45      3.32 o 
 -11   5   7        0.30        0.29      2.81 o 
 -10   5   7      371.03      363.16     12.31 o 
  -9   5   7      162.91      150.29      6.84 o 
  -8   5   7       10.73       11.94      2.41 o 
  -7   5   7      907.23      865.95     11.30 o 
  -6   5   7       18.04       19.68      2.22 o 
  -5   5   7        1.24        0.67      0.98 o 
  -4   5   7     1593.88     1536.61     16.66 o 
  -3   5   7     2704.91     2801.53     31.28 o 
  -2   5   7      418.92      426.54      7.64 o 
  -1   5   7     1064.73     1042.77     20.78 o 
   0   5   7      219.54      197.96      8.46 o 
   1   5   7       30.06       32.38      2.95 o 
   2   5   7     1211.15     1167.31     18.69 o 
   3   5   7      577.27      536.68     11.26 o 
   4   5   7      687.96      645.00     17.51 o 
   5   5   7      107.36       94.89      6.14 o 
   6   5   7      238.36      219.11      9.83 o 
   7   5   7        6.90       10.53      3.49 o 
   8   5   7       71.98       86.21     10.30 o 
 -12   6   7      382.41      406.61     24.73 o 
 -11   6   7        6.02        5.80      3.36 o 
 -10   6   7        5.48        1.84      2.71 o 
  -9   6   7        0.14        2.94      2.77 o 
  -8   6   7      270.14      260.60      9.49 o 
  -7   6   7      246.53      254.45      6.78 o 
  -6   6   7      942.62      934.49     12.07 o 
  -5   6   7      292.17      297.48      6.53 o 
  -4   6   7      274.37      250.45      5.87 o 
  -3   6   7      360.37      344.70      8.44 o 
  -2   6   7     1245.41     1223.44     19.31 o 
  -1   6   7       21.85       22.54      2.77 o 
   0   6   7      186.32      183.00      6.16 o 
   1   6   7      156.63      149.98      5.63 o 
   2   6   7      108.53      101.50      4.86 o 
   3   6   7        2.64        1.62      1.86 o 
   4   6   7     1259.75     1256.48     20.70 o 
   5   6   7      567.46      561.66     18.18 o 
   6   6   7        7.48        2.26      4.12 o 
   7   6   7       38.40       39.36      5.72 o 
 -11   7   7       45.07       50.10      6.08 o 
 -10   7   7       87.64       72.53      6.38 o 
  -9   7   7       23.31       23.04      4.11 o 
  -8   7   7       13.13       17.63      3.61 o 
  -7   7   7      138.84      145.63      5.71 o 
  -6   7   7       46.77       44.46      4.26 o 
  -5   7   7       81.27       74.49      5.29 o 
  -4   7   7      244.88      240.27      7.10 o 
  -3   7   7       10.08        7.67      2.03 o 
  -2   7   7        1.70        1.52      1.58 o 
  -1   7   7      430.34      438.60     10.31 o 
   0   7   7      483.55      475.81     11.00 o 
   1   7   7       14.80       13.31      2.53 o 
   2   7   7      416.54      432.22     10.54 o 
   3   7   7      605.91      623.61     13.32 o 
   4   7   7      360.43      320.87      9.16 o 
   5   7   7      245.80      252.29     10.40 o 
   6   7   7      218.78      205.07     10.24 o 
 -10   8   7       11.13        6.77      4.81 o 
  -9   8   7       99.68       87.00      9.32 o 
  -7   8   7       19.04       21.10      5.15 o 
  -6   8   7       48.53       55.94      6.48 o 
  -5   8   7      511.48      517.68     14.24 o 
  -4   8   7      134.54      109.49      9.67 o 
  -3   8   7       48.20       38.75      4.55 o 
  -2   8   7        0.08        1.82      1.87 o 
  -1   8   7      165.34      153.05      6.19 o 
   0   8   7       26.62       27.31      3.33 o 
   1   8   7      485.35      455.82     16.09 o 
   2   8   7       64.43       67.87      4.75 o 
   3   8   7       78.08       86.08      5.44 o 
   4   8   7      110.35      105.28      7.25 o 
   5   8   7      359.70      356.17     12.96 o 
  -7   9   7       61.57       61.44      8.10 o 
  -6   9   7      134.69      149.72     16.59 o 
  -5   9   7       87.87       94.18      6.70 o 
  -4   9   7      171.77      171.74     25.25 o 
  -3   9   7      126.53      127.89      7.37 o 
  -2   9   7        0.05        0.40      2.38 o 
  -1   9   7      120.22      113.66     15.60 o 
   0   9   7        2.20        2.26      2.16 o 
   1   9   7       39.73       33.60      4.09 o 
   2   9   7      544.24      555.70     13.30 o 
   3   9   7      246.67      248.43      8.68 o 
   4   9   7       17.06       16.79      3.36 o 
   5   9   7        1.55       -2.81      3.56 o 
  -7  10   7        5.75       13.98      5.40 o 
  -6  10   7       95.51       99.55      7.40 o 
  -5  10   7        7.24        2.61      3.28 o 
  -4  10   7       45.74       49.04      5.69 o 
  -3  10   7       44.57       41.25      5.21 o 
  -2  10   7      287.28      290.36     11.64 o 
  -1  10   7       12.42       20.14      4.37 o 
   0  10   7       46.48       48.70      5.83 o 
   1  10   7        8.46        6.19      3.83 o 
   2  10   7      152.34      160.04      9.25 o 
   3  10   7        0.01        1.51      2.80 o 
  -4  11   7      148.61      164.58     13.74 o 
  -3  11   7      119.64      119.68     12.17 o 
  -2  11   7        5.47        6.62      5.54 o 
 -12   0   8       79.67       76.79      9.23 o 
 -10   0   8       32.81       30.86      5.99 o 
  -8   0   8      973.03      958.38     29.15 o 
  -6   0   8       54.68       60.11      6.13 o 
  -4   0   8     2934.00     2928.19     66.93 o 
  -2   0   8     1177.40     1228.02     32.88 o 
   0   0   8      378.02      408.26     15.70 o 
   4   0   8       36.10       46.47      6.33 o 
   6   0   8      653.45      694.93     25.37 o 
 -13   1   8       25.75       37.44      4.35 o 
 -12   1   8      502.08      508.91     12.77 o 
 -11   1   8      348.22      353.64     10.04 o 
 -10   1   8       93.39       90.06     12.64 o 
  -9   1   8      354.09      324.39     10.74 o 
  -8   1   8       73.62       74.49      5.24 o 
  -7   1   8      257.35      247.06      8.62 o 
  -6   1   8     1269.44     1277.89     24.51 o 
  -5   1   8     1005.35      964.30     92.86 o 
  -4   1   8        8.65        4.78      2.60 o 
  -3   1   8     2991.82     3116.39     49.89 o 
  -2   1   8     1533.01     1559.67     27.92 o 
  -1   1   8       81.78       73.56      4.41 o 
   0   1   8     1465.61     1439.94     54.20 o 
   1   1   8      374.78      358.57     10.28 o 
   2   1   8       21.15       19.77      3.01 o 
   3   1   8      550.95      534.71     13.89 o 
   4   1   8     1369.67     1300.01     25.91 o 
   5   1   8      216.92      207.39      8.62 o 
   6   1   8      293.51      279.94     12.17 o 
   7   1   8      196.43      209.53     13.74 o 
   8   1   8      343.89      352.22     18.70 o 
 -13   2   8      322.56      322.93     10.33 o 
 -12   2   8        7.90        4.61      2.48 o 
 -11   2   8      289.48      310.69     12.59 o 
 -10   2   8        8.31       10.12      2.48 o 
  -9   2   8       35.74       39.73      3.58 o 
  -8   2   8      434.55      438.13     10.02 o 
  -7   2   8     1774.75     1737.97     24.57 o 
  -6   2   8      749.86      725.24     16.32 o 
  -5   2   8     3048.22     2663.12     61.63 o 
  -4   2   8       15.80       18.78      2.77 o 
  -3   2   8       38.33       38.10      3.39 o 
  -2   2   8      440.96      437.22     12.54 o 
  -1   2   8     2468.30     2554.41     42.11 o 
   0   2   8        1.91        1.90      1.49 o 
   1   2   8      731.09      762.33     16.82 o 
   2   2   8        5.36        5.79      1.97 o 
   3   2   8      396.63      362.12     16.39 o 
   4   2   8        1.41        3.92      1.60 o 
   5   2   8      234.36      256.85     11.68 o 
   6   2   8       18.04       18.59      4.07 o 
   7   2   8        2.43        4.74      2.98 o 
   8   2   8       27.86       20.07      6.28 o 
 -13   3   8       20.39       18.87      3.54 o 
 -12   3   8      159.34      157.53      7.01 o 
 -11   3   8       82.21       72.59      4.94 o 
 -10   3   8       28.36       31.59      3.57 o 
  -9   3   8      836.73      850.99     15.81 o 
  -8   3   8       65.02       70.07      4.12 o 
  -7   3   8      295.85      283.98      5.45 o 
  -6   3   8     2810.40     2839.84     31.60 o 
  -5   3   8      903.59      905.22     20.46 o 
  -4   3   8        0.06        1.94      1.03 o 
  -3   3   8      829.36      803.27     16.87 o 
  -2   3   8      638.68      653.71     17.17 o 
  -1   3   8        4.29        3.16      1.17 o 
   0   3   8      390.62      371.55      7.12 o 
   1   3   8      864.07      864.11     17.29 o 
   2   3   8      737.77      740.04     20.46 o 
   3   3   8       16.69       19.93      6.06 o 
   4   3   8       27.76       24.27      3.55 o 
   5   3   8        6.34        7.05      3.07 o 
   6   3   8       54.86       62.01      7.70 o 
   7   3   8      550.66      540.79     16.31 o 
   8   3   8      293.58      307.27     15.83 o 
 -12   4   8        0.35        0.47      3.04 o 
 -11   4   8        0.04        1.79      2.21 o 
 -10   4   8      285.16      292.54      8.70 o 
  -9   4   8      430.51      412.72     10.16 o 
  -8   4   8     1209.55     1197.15     19.57 o 
  -7   4   8      117.70      120.80      3.61 o 
  -6   4   8       10.80       14.95      1.62 o 
  -5   4   8       99.74       98.57      3.51 o 
  -4   4   8     1957.43     2005.82     23.72 o 
  -3   4   8       26.60       23.60      2.04 o 
  -2   4   8      669.52      685.89     12.27 o 
  -1   4   8        0.06        0.82      1.08 o 
   0   4   8      462.05      443.11      9.69 o 
   1   4   8      868.13      867.16     19.70 o 
   2   4   8     1708.99     1664.00     24.49 o 
   3   4   8      843.45      775.23     27.77 o 
   4   4   8        4.31        9.29      2.75 o 
   5   4   8       14.16       13.24      3.17 o 
   6   4   8      270.69      258.75     15.70 o 
   7   4   8      146.27      151.48      8.57 o 
   8   4   8      416.52      400.31     20.41 o 
 -12   5   8      113.93      136.95      9.42 o 
 -11   5   8       19.14       13.62      3.81 o 
 -10   5   8      134.55      153.50      8.07 o 
  -9   5   8       17.10       20.88      2.98 o 
  -8   5   8        2.30        4.35      2.01 o 
  -7   5   8        8.54       10.45      1.59 o 
  -6   5   8      216.21      207.62      5.98 o 
  -5   5   8       16.93       15.73      1.85 o 
  -4   5   8       64.32       69.27      3.22 o 
  -3   5   8      801.13      828.78     12.34 o 
  -2   5   8      314.11      297.20     15.63 o 
  -1   5   8       82.21       87.19      4.66 o 
   0   5   8      106.48      101.59      4.64 o 
   1   5   8     1059.91     1023.46     20.68 o 
   2   5   8      583.48      586.39     12.19 o 
   3   5   8      400.43      386.55     14.77 o 
   4   5   8      330.24      319.51     13.63 o 
   5   5   8      500.35      446.67     14.72 o 
   6   5   8       40.57       40.09      7.80 o 
   7   5   8      220.72      208.95     14.23 o 
 -12   6   8        1.08       -3.29      5.05 o 
 -11   6   8      138.05      140.72      8.40 o 
 -10   6   8        0.46       -0.49      2.67 o 
  -9   6   8        0.11        2.32      2.58 o 
  -8   6   8       16.97       20.01      3.59 o 
  -7   6   8      640.98      660.87      9.86 o 
  -6   6   8      191.23      188.48      5.34 o 
  -5   6   8      157.85      166.53      8.78 o 
  -4   6   8       24.85       24.87      2.82 o 
  -3   6   8       47.02       48.89      3.55 o 
  -2   6   8       34.35       34.02      3.21 o 
  -1   6   8     1740.54     1701.63     25.44 o 
   0   6   8        6.38        7.48      2.08 o 
   1   6   8      167.63      164.61      7.44 o 
   2   6   8      194.49      192.86      6.75 o 
   3   6   8      407.80      369.73      9.72 o 
   4   6   8      162.42      156.99      7.45 o 
   5   6   8      926.77      880.96     30.37 o 
   6   6   8        6.43        6.48      5.20 o 
 -11   7   8       14.50       14.97      4.32 o 
 -10   7   8       30.64       42.11      5.36 o 
  -9   7   8       82.01       74.19      8.73 o 
  -8   7   8      102.39      136.32     10.55 o 
  -7   7   8      105.53      113.15      5.19 o 
  -6   7   8      223.45      213.63     11.92 o 
  -5   7   8      326.15      337.36     11.84 o 
  -4   7   8        2.08        3.73      1.94 o 
  -3   7   8      224.19      218.20      7.10 o 
  -2   7   8       99.57       95.00      5.04 o 
  -1   7   8        7.31        8.28      2.24 o 
   0   7   8     1073.33     1061.34     18.68 o 
   1   7   8      339.15      319.28      9.10 o 
   2   7   8      207.11      201.11      7.28 o 
   3   7   8        1.37        2.76      2.23 o 
   4   7   8      309.19      311.71      9.34 o 
   5   7   8        0.24       -1.79      2.95 o 
 -10   8   8      184.37      229.45     15.06 o 
  -7   8   8        0.46        1.89      2.68 o 
  -6   8   8       88.07       88.75      6.31 o 
  -5   8   8      168.74      160.20     18.52 o 
  -4   8   8      115.18      118.43      6.85 o 
  -3   8   8       27.96       30.69      3.47 o 
  -2   8   8      268.35      250.66     14.30 o 
  -1   8   8       54.16       55.61      4.63 o 
   0   8   8      223.37      193.66      7.87 o 
   1   8   8      217.82      211.90      7.69 o 
   2   8   8      514.46      518.65     12.63 o 
   3   8   8      171.72      158.76      6.96 o 
   4   8   8        1.90        4.86      2.64 o 
   5   8   8       12.07       13.29      4.31 o 
  -7   9   8        1.58        4.91      3.97 o 
  -6   9   8      163.20      166.30      8.53 o 
  -5   9   8       39.12       37.95     11.48 o 
  -4   9   8        0.40        2.61      2.76 o 
  -3   9   8       80.05       89.77      6.69 o 
  -2   9   8       43.53       52.28      7.16 o 
  -1   9   8       53.85       51.96      4.60 o 
   0   9   8      140.05      131.28      6.51 o 
   1   9   8      553.70      543.54     13.25 o 
   2   9   8        6.02        6.95      2.88 o 
   3   9   8       71.85       74.07      5.52 o 
   4   9   8       40.37       42.66      4.82 o 
  -7  10   8       62.47       75.27      9.67 o 
  -6  10   8        1.94        4.23      3.52 o 
  -5  10   8      139.09      157.68      8.92 o 
  -4  10   8       12.54       11.77      4.22 o 
  -3  10   8       56.30       57.05      6.22 o 
  -2  10   8        5.66        4.53      4.20 o 
  -1  10   8      171.46      198.46     15.36 o 
   0  10   8       70.30       66.39     11.87 o 
   1  10   8        6.99        9.58      3.87 o 
   2  10   8       43.09       43.77      8.34 o 
 -13   0   9      244.19      266.15     16.19 o 
 -11   0   9      206.57      192.94     12.86 o 
  -9   0   9     1750.59     1809.50     48.63 o 
  -7   0   9     1062.65     1027.72     30.72 o 
  -5   0   9       51.79       55.60      6.04 o 
  -3   0   9     2370.11     2508.25     59.72 o 
  -1   0   9      516.45      538.69     19.19 o 
   1   0   9       31.73       27.72      4.91 o 
   3   0   9      999.03     1125.66     33.91 o 
   5   0   9       85.83       64.58      7.95 o 
   7   0   9      377.33      369.69     18.45 o 
 -13   1   9       40.12       38.48      5.49 o 
 -12   1   9        0.41        1.86      2.92 o 
 -11   1   9      356.86      343.44     22.25 o 
 -10   1   9      167.66      161.34      8.44 o 
  -9   1   9        0.55        1.55      2.05 o 
  -8   1   9     1168.82     1174.76     34.15 o 
  -7   1   9      463.89      452.35     13.00 o 
  -6   1   9       57.16       73.17      4.96 o 
  -5   1   9     1230.51     1166.27     23.09 o 
  -4   1   9      562.94      541.77     25.47 o 
  -3   1   9       42.75       39.15      3.70 o 
  -2   1   9     1687.20     1686.41     39.60 o 
  -1   1   9      626.32      627.13     15.07 o 
   0   1   9     1256.93     1142.93     69.83 o 
   1   1   9      221.73      223.61      8.23 o 
   2   1   9      211.93      223.88      8.50 o 
   3   1   9       12.89       14.11      2.84 o 
   4   1   9      444.81      416.31     12.91 o 
   5   1   9      735.42      747.44     18.81 o 
   6   1   9      222.31      178.96     12.56 o 
   7   1   9        1.11       -3.09      3.53 o 
   8   1   9       85.34       76.30     10.11 o 
 -13   2   9       31.31       33.30      4.32 o 
 -12   2   9        1.91        1.48      2.32 o 
 -11   2   9       20.73       19.30      6.16 o 
 -10   2   9     1091.05     1099.32     24.37 o 
  -9   2   9      106.04      106.93      6.31 o 
  -8   2   9      171.79      167.71      7.49 o 
  -7   2   9      232.30      229.39      6.48 o 
  -6   2   9     1693.32     1785.30     32.60 o 
  -5   2   9       54.73       50.58      4.15 o 
  -4   2   9      429.99      417.78     17.03 o 
  -3   2   9       75.71       84.32      9.72 o 
  -2   2   9      511.76      483.33     14.06 o 
  -1   2   9      509.04      489.19     12.73 o 
   0   2   9     1993.84     2044.95     36.06 o 
   1   2   9     2015.80     2012.55     35.94 o 
   2   2   9       43.07       36.69      7.39 o 
   3   2   9       54.82       42.69      4.26 o 
   4   2   9      265.37      297.96     10.24 o 
   5   2   9       30.78       24.58      6.04 o 
   6   2   9      716.27      646.33     17.57 o 
   7   2   9       47.65       47.89      8.34 o 
 -13   3   9        0.73        2.52      3.23 o 
 -12   3   9       24.66       23.92      3.72 o 
 -11   3   9       65.80       76.80      5.15 o 
 -10   3   9        6.69        2.52      2.27 o 
  -9   3   9      145.70      140.87      5.89 o 
  -8   3   9      155.55      142.40      6.92 o 
  -7   3   9       11.42       11.14      2.04 o 
  -6   3   9      322.53      297.59      8.10 o 
  -5   3   9      984.06     1012.93     14.72 o 
  -4   3   9      377.90      381.36      8.66 o 
  -3   3   9        2.08        3.80      1.22 o 
  -2   3   9       71.21       78.91      3.66 o 
  -1   3   9     1217.09     1214.62     19.18 o 
   0   3   9      276.94      259.47      8.24 o 
   1   3   9      483.23      476.49     10.32 o 
   2   3   9      938.60      957.75     27.72 o 
   3   3   9      289.45      281.67     14.30 o 
   4   3   9        3.75        1.13      2.26 o 
   5   3   9      177.79      155.89     11.68 o 
   6   3   9      355.04      323.57     17.96 o 
   7   3   9        6.93        7.10      3.38 o 
 -12   4   9        0.54        1.76      2.53 o 
 -11   4   9       39.61       39.91      4.22 o 
 -10   4   9        2.62        2.33      2.24 o 
  -9   4   9      411.11      420.67     10.49 o 
  -8   4   9      458.30      435.43     10.29 o 
  -7   4   9      604.12      583.61      9.99 o 
  -6   4   9        0.91        1.50      1.21 o 
  -5   4   9        9.95       10.12      1.62 o 
  -4   4   9       10.63       14.53      1.88 o 
  -3   4   9     2363.26     2379.80     27.92 o 
  -2   4   9       63.33       68.12      3.28 o 
  -1   4   9      159.97      158.56      4.72 o 
   0   4   9      429.42      409.65     14.70 o 
   1   4   9      906.92      867.07     15.66 o 
   2   4   9       16.63       22.74      6.33 o 
   3   4   9     1034.00     1057.01     50.08 o 
   4   4   9       39.83       33.18      7.29 o 
   5   4   9       24.42       27.14      6.53 o 
   6   4   9        3.50        3.46      2.93 o 
   7   4   9      281.52      251.89     11.53 o 
 -12   5   9      108.29      117.92      9.86 o 
 -11   5   9       45.84       42.90      5.45 o 
 -10   5   9       69.65       74.21      4.95 o 
  -9   5   9      320.75      309.60      9.16 o 
  -8   5   9      726.40      694.00     13.80 o 
  -7   5   9      126.36      123.63      4.69 o 
  -6   5   9      106.22       96.55      3.84 o 
  -5   5   9      336.22      307.95      8.89 o 
  -4   5   9      430.58      451.51      8.57 o 
  -3   5   9        9.99       10.71      2.17 o 
  -2   5   9      492.90      461.13     10.41 o 
  -1   5   9      226.22      224.79      9.14 o 
   0   5   9       88.42       89.45      4.73 o 
   1   5   9       35.06       32.17      4.12 o 
   2   5   9       28.05       25.97      3.62 o 
   3   5   9        2.01        7.36      2.70 o 
   4   5   9      178.80      154.36     16.29 o 
   5   5   9      350.46      348.98     18.79 o 
   6   5   9      107.71      101.13     11.43 o 
 -11   6   9        8.54       18.44      4.39 o 
 -10   6   9      192.56      189.75     14.08 o 
  -9   6   9       36.12       34.59      7.07 o 
  -8   6   9        6.64        9.30      3.02 o 
  -7   6   9       74.09       77.70      3.83 o 
  -6   6   9      441.14      463.18      9.07 o 
  -5   6   9       20.50       18.71      2.72 o 
  -4   6   9      792.23      764.48     14.58 o 
  -3   6   9        0.47        3.17      1.74 o 
  -2   6   9      329.63      318.24      8.73 o 
  -1   6   9       16.40       19.13      2.86 o 
   0   6   9      559.31      547.58     12.15 o 
   1   6   9      146.18      140.35      6.02 o 
   2   6   9       29.84       23.94      3.95 o 
   3   6   9        4.96        5.63      2.55 o 
   4   6   9      639.00      633.96     17.19 o 
   5   6   9      127.65      134.11     12.66 o 
 -11   7   9      128.37      137.40     12.56 o 
 -10   7   9       40.20       42.94      7.80 o 
  -9   7   9       57.15       61.53      8.15 o 
  -8   7   9      187.56      188.67     12.17 o 
  -7   7   9      156.83      161.04      7.60 o 
  -6   7   9       26.56       28.76      3.26 o 
  -5   7   9      279.85      266.66      8.13 o 
  -4   7   9       31.14       33.92      3.51 o 
  -3   7   9       29.67       31.73      3.54 o 
  -2   7   9       25.92       28.59      4.59 o 
  -1   7   9      736.84      694.08     14.53 o 
   0   7   9        0.78        1.29      2.10 o 
   1   7   9       65.67       66.07      4.82 o 
   2   7   9       35.68       38.90      4.94 o 
   3   7   9       99.13      108.99      6.04 o 
   4   7   9       63.22       60.53      5.01 o 
  -7   8   9      270.26      277.72     10.51 o 
  -6   8   9       34.71       41.20      5.01 o 
  -5   8   9       28.47       35.96      4.57 o 
  -4   8   9        4.18        1.19      2.07 o 
  -3   8   9      588.49      570.70     13.07 o 
  -2   8   9        0.36       -1.08      1.91 o 
  -1   8   9       23.66       26.53      3.62 o 
   0   8   9       29.83       29.13      4.39 o 
   1   8   9      268.28      263.62     16.65 o 
   2   8   9       80.46       70.47      5.28 o 
   3   8   9      173.73      168.97      7.45 o 
   4   8   9        0.17        1.76      3.29 o 
  -7   9   9      135.66      142.39      8.32 o 
  -6   9   9        1.42        3.41      3.22 o 
  -5   9   9       27.11       27.44      4.54 o 
  -4   9   9      107.01      107.35     11.43 o 
  -3   9   9        3.68        1.97      2.77 o 
  -2   9   9      567.14      542.28     16.20 o 
  -1   9   9      113.01      115.50      6.39 o 
   0   9   9       39.96       35.64      5.39 o 
   1   9   9       67.63       53.45      4.98 o 
   2   9   9      451.93      446.80     12.45 o 
  -6  10   9       85.66      105.12      7.87 o 
  -5  10   9        2.35       -0.42      3.08 o 
  -4  10   9       82.63       87.16      9.52 o 
  -3  10   9       68.27       67.69      6.85 o 
  -2  10   9      135.31      134.38      8.76 o 
 -12   0  10     1011.98     1006.37     34.84 o 
 -10   0  10      291.52      279.01     15.26 o 
  -8   0  10     1520.00     1583.48     43.97 o 
  -6   0  10      249.72      248.39     12.71 o 
  -4   0  10      581.66      583.73     21.00 o 
  -2   0  10     1201.02     1248.98     35.48 o 
   0   0  10      472.44      452.08     18.35 o 
   2   0  10      104.45      146.62     10.26 o 
   4   0  10     2274.54     2272.08     60.26 o 
   6   0  10       23.51       20.56      6.08 o 
 -13   1  10      165.93      180.15      9.78 o 
 -12   1  10      158.90      155.40      8.67 o 
 -11   1  10        5.99        8.36      3.21 o 
 -10   1  10      264.98      258.57     11.19 o 
  -9   1  10        1.77        2.23      2.35 o 
  -8   1  10      140.67      139.33      7.88 o 
  -7   1  10      525.54      529.67     14.40 o 
  -6   1  10      242.41      243.56     10.53 o 
  -5   1  10       77.01       78.97      5.04 o 
  -4   1  10      183.69      179.34      7.35 o 
  -3   1  10      736.95      728.50     17.08 o 
  -2   1  10     2797.83     2752.07     46.57 o 
  -1   1  10       90.77       92.76      7.80 o 
   0   1  10       76.06       85.71      5.40 o 
   1   1  10       21.60       26.81      5.37 o 
   2   1  10        1.81        2.88      3.70 o 
   3   1  10     1139.95     1146.71     25.10 o 
   4   1  10      310.02      328.08     16.34 o 
   5   1  10       58.35       55.45      8.44 o 
   6   1  10      493.21      460.37     21.79 o 
   7   1  10      103.03      132.59     12.56 o 
 -13   2  10       85.92       98.32     12.41 o 
 -12   2  10       31.12       37.18      5.57 o 
 -11   2  10      636.78      611.51     32.71 o 
 -10   2  10       19.11       18.94      3.81 o 
  -9   2  10      220.03      210.00      8.95 o 
  -8   2  10       17.32       16.59      7.19 o 
  -7   2  10       31.65       32.03      3.97 o 
  -6   2  10       38.13       33.08      3.91 o 
  -5   2  10     1891.45     1917.83     34.89 o 
  -4   2  10        0.00        1.13      1.60 o 
  -3   2  10       41.86       43.35      4.08 o 
  -2   2  10      208.69      201.83      7.87 o 
  -1   2  10       32.34       44.36      4.14 o 
   0   2  10       64.44       59.30      4.79 o 
   1   2  10     3138.95     3262.18     74.00 o 
   2   2  10       11.97       11.05      5.72 o 
   3   2  10       22.31       24.88      5.79 o 
   4   2  10        9.63       12.65      3.19 o 
   5   2  10      500.69      504.09     22.77 o 
   6   2  10        0.44       10.11      5.01 o 
   7   2  10      264.18      247.95     16.59 o 
 -13   3  10        5.03        9.96      5.20 o 
 -12   3  10       32.17       34.58      5.08 o 
 -11   3  10       31.86       35.67      5.03 o 
 -10   3  10      419.54      403.41     18.30 o 
  -9   3  10      127.89      117.67      6.86 o 
  -8   3  10       41.92       47.62      4.77 o 
  -7   3  10      405.91      402.09      9.54 o 
  -6   3  10      299.41      297.64      7.88 o 
  -5   3  10       48.28       51.25      4.28 o 
  -4   3  10      923.60      889.54     15.60 o 
  -3   3  10      328.67      325.27      9.52 o 
  -2   3  10      118.05      125.28      5.03 o 
  -1   3  10      137.87      141.81      5.31 o 
   0   3  10       95.03       92.80      5.77 o 
   1   3  10        8.92       13.13      2.86 o 
   2   3  10      871.32      824.15     19.56 o 
   3   3  10      469.23      483.58     18.94 o 
   4   3  10       81.82       83.23      6.30 o 
   5   3  10        5.57        1.13      4.37 o 
   6   3  10      174.48      169.21      9.11 o 
 -12   4  10      159.87      169.80      7.63 o 
 -11   4  10       24.10       25.97      4.85 o 
 -10   4  10        0.07        0.07      2.45 o 
  -9   4  10       68.60       67.67      5.68 o 
  -8   4  10      457.58      463.19     13.60 o 
  -7   4  10      156.70      146.00      4.76 o 
  -6   4  10      526.12      489.93      9.23 o 
  -5   4  10        3.14        1.72      1.22 o 
  -4   4  10      507.40      466.38      8.92 o 
  -3   4  10       14.86       13.46      1.87 o 
  -2   4  10      865.28      890.95     13.69 o 
  -1   4  10      414.67      430.49     10.33 o 
   0   4  10      125.82      115.10      6.69 o 
   1   4  10       16.73       20.95      3.62 o 
   2   4  10      777.19      781.49     25.71 o 
   3   4  10      158.35      147.14      7.81 o 
   4   4  10      475.63      457.64     20.19 o 
   5   4  10       19.73       23.90      6.43 o 
   6   4  10        6.58        4.68      3.58 o 
 -12   5  10       10.85       11.24      6.18 o 
 -11   5  10      115.63      129.51      8.34 o 
 -10   5  10      102.59      108.23      5.97 o 
  -9   5  10      176.99      187.96      7.16 o 
  -8   5  10       28.75       27.91      3.20 o 
  -7   5  10      344.84      353.02      7.82 o 
  -6   5  10      144.36      135.86      4.72 o 
  -5   5  10      104.68       95.25      4.12 o 
  -4   5  10       69.60       77.30      3.66 o 
  -3   5  10      855.24      800.29     15.20 o 
  -2   5  10      111.16       97.24      5.03 o 
  -1   5  10       84.45       94.24      8.85 o 
   0   5  10      261.33      263.89     10.77 o 
   1   5  10        0.92        1.99      1.94 o 
   2   5  10       70.25       75.50     12.46 o 
   3   5  10      327.47      328.98     12.10 o 
   4   5  10      189.85      212.24      9.71 o 
   5   5  10       50.47       45.05      8.44 o 
 -11   6  10       44.44       59.04      6.43 o 
 -10   6  10        8.38        5.79      4.71 o 
  -9   6  10      402.36      384.27     16.73 o 
  -8   6  10       74.89       83.37      4.91 o 
  -7   6  10       49.28       50.42      3.43 o 
  -6   6  10        9.30        8.65      2.22 o 
  -5   6  10     1022.20      987.14     17.69 o 
  -4   6  10        0.20        1.97      1.85 o 
  -3   6  10       52.58       57.95      4.26 o 
  -2   6  10       68.57       55.59      4.24 o 
  -1   6  10      718.70      703.74     14.71 o 
   0   6  10        5.17        5.52      2.20 o 
   1   6  10      148.60      151.68      6.66 o 
   2   6  10       53.45       47.26      4.34 o 
   3   6  10        4.84        4.22      4.12 o 
   4   6  10       33.51       43.74      5.52 o 
 -10   7  10      141.09      136.46     11.97 o 
  -9   7  10       84.13       82.34      9.47 o 
  -8   7  10        9.04       16.24      4.71 o 
  -7   7  10       61.44       64.13      5.48 o 
  -6   7  10      320.58      307.00      9.03 o 
  -5   7  10        2.26        1.81      2.21 o 
  -4   7  10      388.94      371.92     10.86 o 
  -3   7  10       97.46      103.71      5.63 o 
  -2   7  10        1.81        2.01      2.05 o 
  -1   7  10       56.02       59.69      4.69 o 
   0   7  10      379.95      355.54     10.26 o 
   1   7  10        9.96       13.55      3.10 o 
   2   7  10       85.64       81.07      5.55 o 
   3   7  10      129.66      140.60      8.32 o 
   4   7  10       10.55       16.14      5.84 o 
  -7   8  10       25.65       31.70      4.77 o 
  -6   8  10      206.37      205.92     15.68 o 
  -5   8  10       17.62       16.69      3.90 o 
  -4   8  10      169.34      151.65      6.71 o 
  -3   8  10       34.68       32.54      3.97 o 
  -2   8  10      308.14      300.88     16.45 o 
  -1   8  10       26.98       22.88      3.60 o 
   0   8  10       97.16       95.73      6.48 o 
   1   8  10        1.30        1.44      2.59 o 
   2   8  10      230.51      227.49      8.83 o 
   3   8  10        5.02       10.13      3.90 o 
  -7   9  10      211.00      195.29      9.61 o 
  -6   9  10        8.43        9.98      3.66 o 
  -5   9  10        3.03        0.56      3.01 o 
  -4   9  10        6.40        6.65      4.74 o 
  -3   9  10      353.73      353.62     13.03 o 
  -2   9  10        4.24        3.71      2.72 o 
  -1   9  10      119.69      119.59      6.73 o 
   0   9  10       97.84      103.94      6.47 o 
   1   9  10       66.13       58.88      9.76 o 
 -11   0  11       18.82       36.46      7.41 o 
  -9   0  11       36.09       33.91      6.38 o 
  -7   0  11     1787.60     1824.12     48.97 o 
  -5   0  11       63.89       65.51      7.12 o 
  -3   0  11        4.99        3.19      2.55 o 
  -1   0  11     7099.31     7351.25    158.84 o 
   1   0  11        0.38        5.79      3.19 o 
   3   0  11      773.41      756.22     28.02 o 
   5   0  11      722.63      813.14     32.14 o 
 -13   1  11       13.93       33.17      7.70 o 
 -12   1  11      122.20      137.00      8.48 o 
 -11   1  11        1.29        1.88      2.63 o 
 -10   1  11      242.13      231.48     10.11 o 
  -9   1  11      250.36      235.09      9.84 o 
  -8   1  11      367.48      342.05     11.74 o 
  -7   1  11       25.10       27.22      4.00 o 
  -6   1  11      261.11      237.15     10.53 o 
  -5   1  11      430.23      414.75     12.44 o 
  -4   1  11      235.85      221.47      8.73 o 
  -3   1  11      180.18      187.51      8.03 o 
  -2   1  11        2.65        3.55      2.09 o 
  -1   1  11       10.31       12.58      2.90 o 
   0   1  11      117.81      116.16      6.58 o 
   1   1  11      754.01      789.10     19.41 o 
   2   1  11       83.51       63.28      6.77 o 
   3   1  11       50.35       56.52      5.61 o 
   4   1  11      592.05      620.93     26.79 o 
   5   1  11       63.63       79.49     10.75 o 
 -13   2  11       59.87       69.83      9.96 o 
 -12   2  11       12.54       16.24      4.30 o 
 -11   2  11        0.40        4.19      3.14 o 
 -10   2  11      711.96      717.60     30.03 o 
  -9   2  11      111.56       99.01      9.08 o 
  -8   2  11      346.87      336.26     14.13 o 
  -7   2  11        0.17        0.89      2.08 o 
  -6   2  11      492.62      475.30     13.63 o 
  -5   2  11      161.55      137.06      6.82 o 
  -4   2  11      519.46      527.06     14.38 o 
  -3   2  11      415.38      381.37     11.80 o 
  -2   2  11       88.56       90.00      9.52 o 
  -1   2  11      220.81      244.03      9.26 o 
   0   2  11      465.79      508.13     14.45 o 
   1   2  11      144.92      133.71      7.04 o 
   2   2  11     1589.29     1604.29     46.96 o 
   3   2  11        2.53        5.84      4.17 o 
   4   2  11       27.50       28.30      4.47 o 
   6   2  11      420.29      420.97     22.23 o 
 -12   3  11      158.47      141.56      8.88 o 
 -11   3  11      170.75      173.18     15.11 o 
 -10   3  11       26.38       37.02      4.91 o 
  -9   3  11      233.81      235.81      9.87 o 
  -8   3  11      146.37      139.94      7.51 o 
  -7   3  11       23.53       29.03      3.20 o 
  -6   3  11       93.89       87.40      4.69 o 
  -5   3  11      404.37      362.12     10.27 o 
  -4   3  11      329.46      343.39      8.90 o 
  -3   3  11       37.63       42.22      3.52 o 
  -2   3  11        2.30        4.66      1.65 o 
  -1   3  11      322.38      296.74      8.34 o 
   0   3  11      287.16      296.15     10.78 o 
   1   3  11     1257.02     1250.19     26.49 o 
   2   3  11      133.61      130.56      7.58 o 
   3   3  11       87.32      100.98      9.84 o 
   4   3  11      287.67      322.24     20.81 o 
   5   3  11       63.17       55.35      9.47 o 
 -12   4  11       11.88       11.23      3.93 o 
 -11   4  11      208.72      216.42     10.27 o 
 -10   4  11       18.52       26.90      4.34 o 
  -9   4  11       69.02       68.96      6.00 o 
  -8   4  11        0.03        2.32      2.32 o 
  -7   4  11      718.40      685.08     13.90 o 
  -6   4  11       55.47       51.77      4.13 o 
  -5   4  11        5.17        8.33      2.17 o 
  -4   4  11       47.30       45.17      4.95 o 
  -3   4  11      139.95      124.79     11.22 o 
  -2   4  11       16.76       19.75      3.67 o 
  -1   4  11      842.58      886.61     20.92 o 
   0   4  11        4.25        8.12      2.74 o 
   1   4  11      179.68      180.18      8.73 o 
   2   4  11       99.07       86.56      6.54 o 
   3   4  11      540.47      565.49     34.08 o 
   4   4  11       16.87       21.35      5.69 o 
   5   4  11      468.95      485.60     24.29 o 
 -11   5  11       75.70       66.43     14.82 o 
 -10   5  11        0.22        0.93      4.27 o 
  -9   5  11       73.06       72.17      6.09 o 
  -8   5  11      148.32      147.41      6.17 o 
  -7   5  11       74.39       70.64      3.91 o 
  -6   5  11      535.33      505.20      9.98 o 
  -5   5  11      175.95      157.21      5.24 o 
  -4   5  11       14.33       10.76      2.49 o 
  -3   5  11      326.57      330.63     17.09 o 
  -2   5  11      896.82      848.91     16.56 o 
  -1   5  11        1.54       -0.10      1.95 o 
   0   5  11      469.70      415.39     13.73 o 
   1   5  11      302.23      320.83     13.05 o 
   2   5  11        4.86        6.50      3.15 o 
   3   5  11      225.48      199.90     11.26 o 
   4   5  11      207.64      227.93     14.08 o 
 -10   6  11      106.61      112.32     11.09 o 
  -9   6  11        0.00       -3.67      5.23 o 
  -8   6  11      149.49      147.84      6.29 o 
  -7   6  11       13.57       13.78      2.80 o 
  -6   6  11      234.09      226.24      7.72 o 
  -5   6  11        7.60        5.22      2.26 o 
  -4   6  11      516.75      517.72     12.28 o 
  -3   6  11        8.24        3.72      2.13 o 
  -2   6  11      156.78      139.64      9.41 o 
  -1   6  11        7.12        7.05      2.56 o 
   0   6  11      378.11      371.58     10.61 o 
   1   6  11       13.64       11.99      2.92 o 
   2   6  11      393.87      415.41     17.37 o 
   3   6  11       39.98       46.07      6.60 o 
   4   6  11       64.03       91.96     10.16 o 
  -8   7  11       30.43       23.31      5.69 o 
  -7   7  11       19.12       31.93      4.16 o 
  -6   7  11       23.78       24.40      3.49 o 
  -5   7  11      347.82      344.08     15.71 o 
  -4   7  11       33.94       27.38      3.56 o 
  -3   7  11      154.93      162.56      8.83 o 
  -2   7  11      379.10      363.14     13.98 o 
  -1   7  11       20.60       23.05      3.57 o 
   0   7  11      241.59      234.99      9.46 o 
   1   7  11       97.05      103.64     13.19 o 
   2   7  11       99.32       89.55      6.11 o 
   3   7  11       90.36      106.87     11.09 o 
  -8   8  11        0.02       -4.51      3.78 o 
  -7   8  11      579.50      564.51     16.32 o 
  -6   8  11        6.87       10.69      3.55 o 
  -5   8  11       35.22       46.52      4.59 o 
  -4   8  11       23.67       23.83      3.67 o 
  -3   8  11      248.85      266.15      9.12 o 
  -2   8  11       23.41       18.95      4.58 o 
  -1   8  11      138.53      145.42      7.31 o 
   0   8  11        2.19        4.19      2.95 o 
   1   8  11       50.81       51.29      5.09 o 
  -6   9  11      157.55      168.11      9.44 o 
  -5   9  11      120.41      121.86     10.26 o 
  -4   9  11        7.44       15.62      4.39 o 
  -2   9  11      112.61      118.95     12.12 o 
  -1   9  11        4.46        7.65      5.89 o 
 -12   0  12      344.52      389.07     20.41 o 
 -10   0  12      194.74      171.84     12.46 o 
  -8   0  12      358.12      337.80     16.93 o 
  -6   0  12      431.90      434.42     19.09 o 
  -4   0  12     1484.09     1573.33     44.41 o 
  -2   0  12      979.94     1005.93     32.53 o 
   0   0  12     1231.39     1159.96     36.41 o 
   2   0  12        7.05        8.73      4.12 o 
   4   0  12      596.61      618.97     26.94 o 
 -12   1  12       68.19       69.59      6.90 o 
 -11   1  12       89.37       93.49      8.49 o 
 -10   1  12      244.83      230.53     10.31 o 
  -9   1  12       10.68       12.05      4.81 o 
  -8   1  12      116.62      114.28      7.24 o 
  -7   1  12      358.05      346.47     11.99 o 
  -6   1  12       53.94       46.98      4.89 o 
  -5   1  12      237.15      256.42      9.99 o 
  -4   1  12       25.38       23.83      3.69 o 
  -3   1  12      350.66      344.56     11.73 o 
  -2   1  12      830.03      810.94     24.53 o 
  -1   1  12      989.48      989.79     22.87 o 
   0   1  12        2.03        2.73      2.24 o 
   1   1  12      179.26      209.39      9.38 o 
   2   1  12      298.18      320.23     33.44 o 
   3   1  12        9.55       17.03      5.94 o 
   4   1  12        2.76        7.41      4.61 o 
   5   1  12      355.15      484.66     25.47 o 
 -12   2  12       13.25       13.06      4.28 o 
 -11   2  12       34.52       34.98      8.12 o 
 -10   2  12        2.69       -1.18      2.61 o 
  -9   2  12      667.22      676.20     18.56 o 
  -8   2  12        3.37        3.29      2.69 o 
  -7   2  12       46.61       58.74     11.26 o 
  -6   2  12       11.72        7.13      2.86 o 
  -5   2  12       71.18       55.91      5.16 o 
  -4   2  12        0.60        3.56      2.12 o 
  -3   2  12     3105.43     3246.76     55.42 o 
  -2   2  12       19.20       20.34      3.51 o 
  -1   2  12      158.06      151.48     12.22 o 
   0   2  12      177.00      178.57      8.50 o 
   1   2  12      863.68      875.55     31.85 o 
   2   2  12       85.91       77.38     10.01 o 
   3   2  12      842.88      866.99     21.91 o 
   4   2  12       10.95       19.09      4.49 o 
   5   2  12        2.33        4.71      6.28 o 
 -12   3  12       48.71       47.16      8.73 o 
 -11   3  12      137.59      130.26      8.53 o 
 -10   3  12      170.81      162.36      8.69 o 
  -9   3  12       11.77        7.80      3.31 o 
  -8   3  12      218.06      196.46      7.06 o 
  -7   3  12      152.71      149.24      6.16 o 
  -6   3  12        0.19        0.38      1.67 o 
  -5   3  12      256.73      255.66      8.01 o 
  -4   3  12      992.76      956.66     17.61 o 
  -3   3  12       10.69       10.47      2.40 o 
  -2   3  12       61.35       63.70      5.41 o 
  -1   3  12      417.48      406.85     13.81 o 
   0   3  12        3.10        3.49      2.53 o 
   1   3  12      600.30      595.76     17.00 o 
   2   3  12      529.49      501.88     29.69 o 
   3   3  12       72.39       77.38      6.90 o 
   4   3  12      134.55      165.03      9.66 o 
 -11   4  12        4.02        4.11      5.15 o 
 -10   4  12      188.92      192.44      9.47 o 
  -9   4  12        0.01       -1.05      2.31 o 
  -8   4  12      166.60      155.79      8.24 o 
  -7   4  12       10.49       10.39      2.60 o 
  -6   4  12      312.02      319.13      9.16 o 
  -5   4  12      601.16      581.85     15.14 o 
  -4   4  12      140.30      140.71      6.09 o 
  -3   4  12        0.05       -0.49      2.33 o 
  -2   4  12      190.95      180.10      8.89 o 
  -1   4  12        0.29        0.61      2.54 o 
   0   4  12     1022.98     1065.18     24.71 o 
   1   4  12       82.70       76.21      6.62 o 
   2   4  12       31.02       36.51      5.14 o 
   3   4  12       15.18       16.03      4.18 o 
   4   4  12      484.32      554.10     23.31 o 
 -11   5  12       71.38       75.41      7.01 o 
 -10   5  12       44.14       47.52      5.78 o 
  -9   5  12       12.60       20.71      7.73 o 
  -8   5  12       53.16       51.13      5.50 o 
  -7   5  12       98.80      102.27      6.03 o 
  -6   5  12       63.19       76.05      4.91 o 
  -5   5  12      188.74      174.16      8.64 o 
  -4   5  12       32.12       28.56      4.54 o 
  -3   5  12       19.47       14.17      3.69 o 
  -2   5  12      491.25      500.85     15.49 o 
  -1   5  12      500.89      477.63     15.29 o 
   0   5  12      141.75      133.43     10.08 o 
   1   5  12       80.71       83.75      7.07 o 
   2   5  12      293.35      319.82     12.72 o 
   3   5  12       22.69       22.72      4.80 o 
 -10   6  12        4.39       10.74      3.94 o 
  -9   6  12      464.20      463.10     15.04 o 
  -8   6  12       72.17       75.43      6.33 o 
  -7   6  12       18.67       25.75      3.40 o 
  -6   6  12       24.48       34.13      3.88 o 
  -5   6  12        6.73       11.99      2.68 o 
  -4   6  12       11.16        8.83      2.64 o 
  -3   6  12      360.39      367.06     10.60 o 
  -2   6  12       23.18       20.83      5.27 o 
  -1   6  12      192.86      179.02      9.56 o 
   0   6  12        9.64       11.30      3.98 o 
   1   6  12      182.25      177.70      9.69 o 
   2   6  12        0.03        0.09      3.36 o 
  -8   7  12      233.46      250.45     10.81 o 
  -7   7  12      142.06      148.66      8.82 o 
  -6   7  12       48.99       58.01      4.82 o 
  -5   7  12      127.48      135.48      6.68 o 
  -4   7  12      218.08      224.70     11.90 o 
  -3   7  12        1.31        2.52      2.34 o 
  -2   7  12      184.56      184.76      7.81 o 
  -1   7  12      291.95      289.04      9.92 o 
   0   7  12       33.79       28.86      4.33 o 
   1   7  12       18.43       10.89      5.59 o 
  -7   8  12        1.04        5.77      3.51 o 
  -6   8  12      245.70      263.28     17.86 o 
  -5   8  12        1.54        4.74      2.74 o 
  -4   8  12      103.97      108.24      9.17 o 
  -3   8  12        0.05        1.40      2.72 o 
  -2   8  12       92.75       98.63     11.63 o 
  -1   8  12       25.66       18.55      7.07 o 
 -11   0  13      192.75      209.28     14.97 o 
  -9   0  13       39.28       41.91      7.65 o 
  -7   0  13      147.96      157.47     11.58 o 
  -5   0  13      995.80      981.94     32.83 o 
  -3   0  13      376.16      346.68     17.52 o 
  -1   0  13     1386.60     1381.07     42.05 o 
   1   0  13      905.88     1016.29     35.18 o 
   3   0  13        1.25        5.35      4.51 o 
 -11   1  13        2.68        1.47      3.15 o 
 -10   1  13       85.34       80.07      6.90 o 
  -9   1  13      105.77      102.98      7.54 o 
  -8   1  13      143.23      152.54     10.21 o 
  -7   1  13      173.97      170.01      8.48 o 
  -6   1  13      505.70      476.17     14.80 o 
  -5   1  13      233.11      237.51      9.91 o 
  -4   1  13      343.00      339.12     12.10 o 
  -3   1  13      539.18      536.75     15.83 o 
  -2   1  13       72.09       78.51     13.10 o 
  -1   1  13      977.88      996.06     27.77 o 
   0   1  13      468.98      478.16     22.35 o 
   1   1  13       34.79       32.90      4.69 o 
   2   1  13      102.06      111.54     11.73 o 
   3   1  13      163.26      205.11     15.26 o 
 -11   2  13       10.75       18.19      4.31 o 
 -10   2  13       69.79       70.77      8.83 o 
  -9   2  13       13.65       16.17      3.77 o 
  -8   2  13      254.83      258.18     11.70 o 
  -7   2  13       39.79       33.63      4.65 o 
  -6   2  13      851.91      822.56     20.70 o 
  -5   2  13       84.08       79.39      7.04 o 
  -4   2  13      499.59      505.42     15.95 o 
  -3   2  13       78.14       68.62      5.88 o 
  -2   2  13      793.43      820.62     20.79 o 
  -1   2  13       10.11       10.66      3.08 o 
   0   2  13       65.76       80.77      9.96 o 
   1   2  13        2.43        7.46      4.76 o 
   2   2  13      596.57      643.01     28.12 o 
   3   2  13        3.07        0.61      3.16 o 
 -11   3  13       39.84       42.35      9.42 o 
 -10   3  13       70.38       71.88     14.70 o 
  -9   3  13       77.74       90.18      7.10 o 
  -8   3  13      103.45      109.45      5.83 o 
  -7   3  13      340.75      345.51      9.87 o 
  -6   3  13        1.49        3.94      2.68 o 
  -5   3  13        0.82        0.60      1.89 o 
  -4   3  13     1140.70     1116.71     20.17 o 
  -3   3  13      489.13      486.47     16.69 o 
  -2   3  13        1.65       -1.86      2.32 o 
  -1   3  13      146.68      157.73     12.00 o 
   0   3  13      243.96      253.65     11.00 o 
   1   3  13        1.00        1.44      2.67 o 
   2   3  13       29.57       26.45      7.61 o 
   3   3  13      446.06      547.06     17.79 o 
 -11   4  13      449.77      481.72     23.06 o 
 -10   4  13       20.60       25.13      4.75 o 
  -9   4  13       91.25       90.74      7.12 o 
  -8   4  13        5.91        4.23      2.39 o 
  -7   4  13        1.65        2.35      2.24 o 
  -6   4  13        0.05        0.51      2.06 o 
  -5   4  13     1371.67     1380.15     23.56 o 
  -4   4  13       44.75       40.36      9.42 o 
  -3   4  13      199.08      208.31      9.85 o 
  -2   4  13        9.01        9.66      3.59 o 
  -1   4  13      238.46      230.44     13.79 o 
   0   4  13       20.60       21.27      4.28 o 
   1   4  13      576.94      587.20     18.06 o 
   2   4  13        5.53        8.14      3.73 o 
 -10   5  13      170.76      186.76     11.41 o 
  -9   5  13      120.80      119.03     12.07 o 
  -8   5  13       32.93       33.43      5.04 o 
  -7   5  13      187.69      181.29     13.51 o 
  -6   5  13      329.37      328.17     12.22 o 
  -5   5  13       13.04       13.14      3.70 o 
  -4   5  13        7.25        9.51      3.42 o 
  -3   5  13      324.39      326.50     29.34 o 
  -2   5  13       23.48       20.12      4.37 o 
  -1   5  13       31.31       28.87      5.07 o 
   0   5  13      267.53      278.28     12.20 o 
   1   5  13        0.43        3.26      3.30 o 
   2   5  13       44.10       66.10      9.52 o 
  -9   6  13       13.77       13.84      6.13 o 
  -8   6  13      190.00      202.61     14.57 o 
  -7   6  13      126.58      119.84      7.94 o 
  -6   6  13      171.25      176.51      9.35 o 
  -5   6  13        3.55        2.29      2.96 o 
  -4   6  13        5.57        6.87      3.45 o 
  -3   6  13        7.43        8.31      3.64 o 
  -2   6  13      735.11      737.50     39.62 o 
  -1   6  13        0.06       -0.29      3.22 o 
   0   6  13        0.42        1.50      3.47 o 
  -7   7  13       78.46       83.47      6.39 o 
  -6   7  13        1.74        2.03      2.59 o 
  -5   7  13       42.99       51.21      5.01 o 
  -4   7  13      159.45      168.30     10.02 o 
  -3   7  13      159.71      183.76      8.13 o 
  -2   7  13       18.46       15.75      6.92 o 
 -10   0  14      156.99      171.84     13.59 o 
  -8   0  14      430.10      477.20     22.23 o 
  -6   0  14      177.49      168.26     12.17 o 
  -4   0  14      291.23      317.58     17.42 o 
  -2   0  14      125.90      134.89     11.14 o 
   0   0  14      604.48      649.24     26.79 o 
   2   0  14        6.36       -2.55      4.42 o 
 -10   1  14      127.54      140.94      9.09 o 
  -9   1  14      193.18      187.39     11.41 o 
  -8   1  14      237.76      225.75     10.39 o 
  -7   1  14       12.96       13.82      3.45 o 
  -6   1  14      560.31      554.72     18.08 o 
  -5   1  14      166.45      184.97     23.09 o 
  -4   1  14       30.64       40.38      5.15 o 
  -3   1  14      514.44      506.93     15.83 o 
  -2   1  14      445.97      429.73     14.59 o 
  -1   1  14       67.10       70.35      6.52 o 
   0   1  14      112.78      112.48      7.98 o 
   1   1  14      286.04      318.61     18.94 o 
   2   1  14        0.39        2.36      4.56 o 
 -10   2  14        0.17        2.39      3.37 o 
  -9   2  14        3.84        8.32      3.52 o 
  -8   2  14        4.88        7.87      2.60 o 
  -7   2  14      301.18      321.95     12.53 o 
  -6   2  14       41.84       38.99      5.08 o 
  -5   2  14      314.84      319.89     12.10 o 
  -4   2  14       22.27       23.16      9.57 o 
  -3   2  14      470.61      472.46     15.15 o 
  -2   2  14       42.51       56.58      5.87 o 
  -1   2  14      467.43      485.89     23.16 o 
   0   2  14        6.06        2.75      4.32 o 
   1   2  14        0.10        1.37      3.97 o 
   2   2  14        6.28        3.68      3.75 o 
 -10   3  14      143.13      171.57      9.73 o 
  -9   3  14      118.41      125.84      8.53 o 
  -8   3  14      131.32      134.61      8.83 o 
  -7   3  14      202.49      200.05      9.62 o 
  -6   3  14       57.70       70.25      7.56 o 
  -5   3  14      448.21      461.17     13.72 o 
  -4   3  14        0.71        4.76      2.12 o 
  -3   3  14      135.53      131.31      8.28 o 
  -2   3  14      162.50      170.97      9.13 o 
  -1   3  14        8.18       12.02      3.59 o 
   0   3  14       22.21       20.03      8.81 o 
   1   3  14       78.30       68.98      7.19 o 
  -9   4  14        3.32        3.98      3.39 o 
  -8   4  14      509.25      525.55     13.91 o 
  -7   4  14        5.22        4.29      2.54 o 
  -6   4  14       61.97       72.84      5.25 o 
  -5   4  14       12.07       11.07      3.77 o 
  -4   4  14      729.94      734.74     27.01 o 
  -3   4  14       46.00       49.04      5.91 o 
  -2   4  14        4.50        3.58      3.20 o 
  -1   4  14       19.39       24.91      4.68 o 
   0   4  14      304.22      299.00     17.17 o 
  -9   5  14      141.53      132.31     14.87 o 
  -8   5  14        2.42        7.73      3.47 o 
  -7   5  14        4.16        3.69      3.42 o 
  -6   5  14      433.33      418.97     27.55 o 
  -5   5  14      136.36      144.19      8.82 o 
  -4   5  14       34.82       35.71      5.51 o 
  -3   5  14       66.77       61.91      6.82 o 
  -2   5  14       83.45       85.92      7.73 o 
  -1   5  14        2.80       -1.57      3.08 o 
  -7   6  14      709.42      691.73     19.72 o 
  -6   6  14       11.70       12.93      4.21 o 
  -5   6  14       32.43       35.57      8.88 o 
  -4   6  14        9.56        6.65      3.90 o 
  -3   6  14       70.12       66.88     10.55 o 
  -9   0  15       76.66       91.66     11.19 o 
  -7   0  15      355.70      320.38     18.25 o 
  -5   0  15       54.34       48.19      8.15 o 
  -3   0  15      189.50      164.04     12.95 o 
  -1   0  15        0.86        8.83      4.71 o 
  -9   1  15       31.12       36.51      5.56 o 
  -8   1  15      221.52      219.45     10.79 o 
  -7   1  15      189.04      177.99     25.52 o 
  -6   1  15        1.85        4.79      2.65 o 
  -5   1  15       49.04       47.41      5.69 o 
  -4   1  15       91.73       94.16      7.47 o 
  -3   1  15        1.94        2.99      2.70 o 
  -2   1  15       21.52       18.02      4.22 o 
  -1   1  15      138.24      137.63      8.73 o 
   0   1  15        2.70        4.17      5.59 o 
  -9   2  15        0.81       -0.05      4.12 o 
  -8   2  15        8.84        9.88      3.03 o 
  -7   2  15        0.00        6.07      2.98 o 
  -6   2  15      348.81      358.88     21.42 o 
  -5   2  15       37.35       44.54      5.67 o 
  -4   2  15       24.39       23.56      4.21 o 
  -3   2  15       10.73       10.77      3.43 o 
  -2   2  15      258.92      265.37     17.42 o 
  -1   2  15       12.75       14.97      6.08 o 
   0   2  15        3.55        9.72      5.59 o 
  -9   3  15       14.21       26.89      7.12 o 
  -8   3  15      170.69      167.80      7.56 o 
  -7   3  15       15.53       22.58      3.67 o 
  -6   3  15       30.49       40.59      4.54 o 
  -5   3  15      284.93      273.88      9.40 o 
  -4   3  15      314.94      314.88     14.08 o 
  -3   3  15        0.23        1.45      3.12 o 
  -2   3  15        8.11        3.93      3.47 o 
  -1   3  15      264.59      274.79     18.50 o 
  -8   4  15       16.34       17.10      4.56 o 
  -7   4  15       51.19       49.98      4.89 o 
  -6   4  15        1.88        4.51      3.72 o 
  -5   4  15      173.36      206.63     14.48 o 
  -4   4  15       37.54       38.67      5.90 o 
  -3   4  15      410.09      436.72     15.76 o 
  -6   5  15        5.29       13.54      5.79 o 
  -6   0  16       10.69       15.51      5.74 o 
  -4   0  16      133.65      132.15     13.05 o 
  -2   0  16        2.65        4.96      4.66 o 
  -7   1  16       70.80       90.73     10.99 o 
  -6   1  16      106.43       95.43      8.01 o 
  -5   1  16       25.12       34.92      5.37 o 
  -4   1  16        2.60        1.44      3.14 o 
  -3   1  16      195.87      232.07     11.36 o 
  -2   1  16        3.23        8.45      3.68 o 
  -7   2  16       16.40       25.86      7.02 o 
  -6   2  16        0.43        2.65      4.76 o 
  -5   2  16      338.11      367.14     19.48 o 
  -4   2  16       52.80       67.77      9.47 o 
  -6   3  16       35.35       51.38      8.78 o 
                                                 
